# Supplementary material for: Assessing the Role of Ancestral Fragments and Selection Signatures by Whole-Genome Scanning in Dehong Humped Cattle at the China–Myanmar Border
Source: Biology (Basel). 2022 Sep 9;11(9):1331. doi: 10.3390/biology11091331 (PMC9495559; doi:10.3390/biology11091331)
Supplement: Supplementary file 1 [file biology-11-01331-s001.zip › Supplementary Data.xlsx]

## Sheet: Table S1
Supplementary Table 1. Summary of sequencing statistics in Dehong humped cattle
Sample ID	BioProject	Accession number	Breed	Region	Total reads	Mapped reads	Mapping_rate	Mean depth(X)
DH10	PRJNA780661	SRR16956182	Dehong humped cattle	Dehong humped cattle, Yunnan, China	183525395	183165769	0.998	9.7059
DH11	PRJNA780661	SRR16956181	Dehong humped cattle	Dehong humped cattle, Yunnan, China	189822430	189353301	0.9975	10.0411
DH12	PRJNA780661	SRR16956180	Dehong humped cattle	Dehong humped cattle, Yunnan, China	190626246	190228162	0.9979	10.0922
DH13	PRJNA780661	SRR16956179	Dehong humped cattle	Dehong humped cattle, Yunnan, China	187811172	187281436	0.9972	9.9356
DH14	PRJNA780661	SRR16956178	Dehong humped cattle	Dehong humped cattle, Yunnan, China	178044684	177658648	0.9978	9.4321
DH16	PRJNA780661	SRR16956177	Dehong humped cattle	Dehong humped cattle, Yunnan, China	194234301	193723745	0.9974	10.2784
DH17	PRJNA780661	SRR16956176	Dehong humped cattle	Dehong humped cattle, Yunnan, China	201825303	201298656	0.9974	10.6778
DH18	PRJNA780661	SRR16956175	Dehong humped cattle	Dehong humped cattle, Yunnan, China	194917197	194493135	0.9978	10.3022
DH19	PRJNA780661	SRR16956172	Dehong humped cattle	Dehong humped cattle, Yunnan, China	211642373	211198527	0.9979	11.2193
DH21	PRJNA780661	SRR16956171	Dehong humped cattle	Dehong humped cattle, Yunnan, China	180531582	179995709	0.997	9.5469
DH22	PRJNA780661	SRR16956183	Dehong humped cattle	Dehong humped cattle, Yunnan, China	183700146	183333936	0.998	9.7452
DH8	PRJNA780661	SRR16956174	Dehong humped cattle	Dehong humped cattle, Yunnan, China	185046800	184506521	0.9971	9.7765
DH9	PRJNA780661	SRR16956173	Dehong humped cattle	Dehong humped cattle, Yunnan, China	186478067	186090117	0.9979	9.8733
DH1A	PRJNA780661	this study	Dehong humped cattle	Dehong humped cattle, Yunnan, China	314272022	313393441	0.9972	11.191
DH5A	PRJNA780661	this study	Dehong humped cattle	Dehong humped cattle, Yunnan, China	391083340	389906198	0.997	13.9325
DH3	PRJNA780661	this study	Dehong humped cattle	Dehong humped cattle, Yunnan, China	318145708	317458904	0.9978	11.3279
DH2A	PRJNA780661	this study	Dehong humped cattle	Dehong humped cattle, Yunnan, China	319177729	318405548	0.9976	11.3721
DH6A	PRJNA780661	this study	Dehong humped cattle	Dehong humped cattle, Yunnan, China	319531844	318825939	0.9978	11.4195

## Sheet: Table S2
Supplementary Table 2. Summary of additional cattle sample information
Sample ID	BioProject	Accession number	Breed	Group	Region	Mapping_rate	Mean depth(X)
SRR934395	PRJNA210523	SRR934395	Hanwoo	East Asian taurine	Chuncheon, Kangwon-do, Korea	0.9972	9.6278
SRR934397	PRJNA210523	SRR934397	Hanwoo	East Asian taurine	Chuncheon, Kangwon-do, Korea	0.9977	8.3728
SRR934398	PRJNA210523	SRR934398	Hanwoo	East Asian taurine	Chuncheon, Kangwon-do, Korea	0.9963	10.1025
SRR934400	PRJNA210523	SRR934400	Hanwoo	East Asian taurine	Chuncheon, Kangwon-do, Korea	0.9979	12.0924
SRR934401	PRJNA210523	SRR934401	Hanwoo	East Asian taurine	Chuncheon, Kangwon-do, Korea	0.9979	13.3862
SRR934415	PRJNA210519	SRR934415	Hanwoo	East Asian taurine	Chuncheon, Kangwon-do, Korea	0.9985	12.992
SRR934417	PRJNA210519	SRR934417	Hanwoo	East Asian taurine	Chuncheon, Kangwon-do, Korea	0.9982	12.7709
SRR934418	PRJNA210519	SRR934418	Hanwoo	East Asian taurine	Chuncheon, Kangwon-do, Korea	0.9981	13.2806
SRR934419	PRJNA210519	SRR934419	Hanwoo	East Asian taurine	Chuncheon, Kangwon-do, Korea	0.9982	12.5668
SRR934432	PRJNA210519	SRR934432	Hanwoo	East Asian taurine	Chuncheon, Kangwon-do, Korea	0.9984	13.5425
SRR934433	PRJNA210519	SRR934433	Hanwoo	East Asian taurine	Chuncheon, Kangwon-do, Korea	0.9911	12.2428
SRR934434	PRJNA210519	SRR934434	Hanwoo	East Asian taurine	Chuncheon, Kangwon-do, Korea	0.9986	12.5103
SRR934435	PRJNA210519	SRR934435	Hanwoo	East Asian taurine	Chuncheon, Kangwon-do, Korea	0.998	11.4713
SRR934436	PRJNA210519	SRR934436	Hanwoo	East Asian taurine	Chuncheon, Kangwon-do, Korea	0.9986	11.3457
SRR934437	PRJNA210519	SRR934437	Hanwoo	East Asian taurine	Chuncheon, Kangwon-do, Korea	0.9983	11.8099
WN4	PRJNA379859	SRR6024573,SRR5507199	Wannan	Chinese indicine	Jixi, Anhui, China	0.9788	22.9631
WN8	PRJNA379859	SRR6024574,SRR5507198	Wannan	Chinese indicine	Jixi, Anhui, China	0.989	23.1603
WN9	PRJNA379859	SRR5507197	Wannan	Chinese indicine	Jixi, Anhui, China	0.9899	9.6483
WN10	PRJNA379859	SRR5507196	Wannan	Chinese indicine	Jixi, Anhui, China	0.991	10.1569
WN11	PRJNA379859	SRR5507195	Wannan	Chinese indicine	Jixi, Anhui, China	0.9934	11.7816
JXGF1	PRJNA379859	SRR5507286	Guangfeng	Chinese indicine	Guangfeng, Shangrao, Jiangxi, China	0.9975	9.464
JXGF2	PRJNA379859	SRR5507285	Guangfeng	Chinese indicine	Guangfeng, Shangrao, Jiangxi, China	0.9978	10.1448
JXGF3	PRJNA379859	SRR5507284	Guangfeng	Chinese indicine	Guangfeng, Shangrao, Jiangxi, China	0.9971	9.3126
JXGF4	PRJNA379859	SRR5507283	Guangfeng	Chinese indicine	Guangfeng, Shangrao, Jiangxi, China	0.9976	11.4533
JXJA1	PRJNA379859	SRR5507282	Ji'an	Chinese indicine	Ji’an, Jiangxi, China	0.9976	10.9441
JXJA2	PRJNA379859	SRR5507281	Ji'an	Chinese indicine	Ji’an, Jiangxi, China	0.9966	9.7093
JXJA3	PRJNA379859	SRR5507280	Ji'an	Chinese indicine	Ji’an, Jiangxi, China	0.9975	10.5123
JXJA4	PRJNA379859	SRR5507279	Ji'an	Chinese indicine	Ji’an, Jiangxi, China	0.9976	11.3836
HN12	PRJNA379859	SRR5507190	Leiqiong	Chinese indicine	Leizhou, Guangdong,China	0.9915	11.1222
HN5	PRJNA379859	SRR5507189	Leiqiong	Chinese indicine	Leizhou, Guangdong,China	0.9915	11.5007
LZ15	PRJNA379859	SRR5507188	Leiqiong	Chinese indicine	Leizhou, Guangdong,China	0.9935	10.6481
JXJJ1	PRJNA379859	SRR5507278	Jinjiang	Chinese indicine	Yichuan, Jiangxi, China	0.9975	10.5897
JXJJ3	PRJNA379859	SRR5507275	Jinjiang	Chinese indicine	Yichuan, Jiangxi, China	0.9971	9.7044
JXJJ4	PRJNA379859	SRR5507274	Jinjiang	Chinese indicine	Yichuan, Jiangxi, China	0.9975	11.3346
Brahman05	PRJNA324822	SRR4002987-3008	Brahman	Indian indicine	West Bengal, India	0.9953	13.1544
Brahman06	PRJNA324822	SRR4002969-2986	Brahman	Indian indicine	West Bengal, India	0.9961	15.3031
Brahman07	PRJNA324822	SRR4002956-2968	Brahman	Indian indicine	West Bengal, India	0.9963	13.2469
Brahman08	PRJNA324822	SRR4002953-55	Brahman	Indian indicine	West Bengal, India	0.9973	14.1265
SRR2016762	PRJNA277147	SRR2016762	Nelore	Indian indicine	Nelore, Andhra, India	0.9864	10.0582
SRR2016752	PRJNA277147	SRR2016752	Gir	Indian indicine	Amblash, Gujarat, India	0.9937	12.749
SRR2016754	PRJNA277147	SRR2016754	Gir	Indian indicine	Amblash, Gujarat, India	0.9951	9.7792
zebu_ypr115	PRJNA422979	SRR6423815,SRR6423816	Indian (unknow)	Indian indicine	Indian	0.9957	9.6118
Har03	PRJNA379859	SRR6936539	Hariana	Indian indicine	Gurgaon, Haryana, India	0.9948	34.7311
Thar1	PRJNA379859	SRR6936538	Tharparkar	Indian indicine	Tharparkar, Sindh, Pakistan	0.9923	16.5496
A83	PRJNA379859	SRR5507273	Yanbian	East Asian taurine	Yanbian, Jilin, China	0.9966	10.1251
SRR6234774	PRJNA379859	SRR6234774	Yanbian	East Asian taurine	Yanbian, Jilin, China	0.9982	11.0142
SRR6234775	PRJNA379859	SRR6234775	Yanbian	East Asian taurine	Yanbian, Jilin, China	0.9981	11.2418
YB1	PRJNA565271	SRR10112122	Yanbian	East Asian taurine	Yanbian, Jilin, China	0.9978	10.8042
YB2	PRJNA565271	SRR10112121	Yanbian	East Asian taurine	Yanbian, Jilin, China	0.9973	10.5934
YB3	PRJNA565271	SRR10112120	Yanbian	East Asian taurine	Yanbian, Jilin, China	0.9979	10.8045
YB4	PRJNA565271	SRR10112119	Yanbian	East Asian taurine	Yanbian, Jilin, China	0.9979	10.8892
YB5	PRJNA565271	SRR10112118	Yanbian	East Asian taurine	Yanbian, Jilin, China	0.9982	10.9128
YB6	PRJNA565271	SRR10112117	Yanbian	East Asian taurine	Yanbian, Jilin, China	0.9971	10.7612

## Sheet: Table S3
Supplementary Table 3. Functional annotation of the identified single-nucleotide polymorphisms (SNPs) using ANNOVAR.
Sequence ontology class		Dehong humped	Indian indicine	Chinese indicine	Hanwoo	Yanbian
SNP categories
Exonic	exonic	244323	180827	310285	117129	111041
	exonic;splicing	61	45	85	40	37
Intronic	intronic	12318484	9080102	15727635	5139244	4787336
	ncRNA_exonic	3228	2550	4063	1710	1555
	ncRNA_intronic	23648	19770	32760	8758	8915
	ncRNA_splicing	7	5	6	5	2
Intergenic	intergenic	19572658	14540867	24498690	8170387	7686635
	downstream	204603	153818	261921	95194	86499
	upstream	189107	141445	240240	87470	81658
	upstream;downstream	6801	4944	9138	3328	3006
Splice	splice	830	624	1040	459	411
UTR	UTR3	228511	167281	296918	101576	93377
	UTR5	79466	57943	102849	35417	33543
	UTR5;UTR3	216	147	250	99	89
Total		32871943	24350368	41485880	13760816	12894104
Exonic classes
	synonymous	144663	106446	186034	65001	62408
	nonsynonymous	92411	68642	115425	48283	44977
	unknown	6176	4913	7500	3285	3126
	stopgain	993	752	1219	524	492
	stoploss	141	119	192	76	75

## Sheet: Table S4
Supplementary Table 4. KEGG PATHWAY and Gene Ontology of 216 genes in the Chinese indicine segment of Dehong humped cattle.
Database	ID	Term	Input number	Background number	Corrected P-Value	Input	Hyperlink
KEGG PATHWAY	bta04390	Hippo signaling pathway	7	151	0.0259033	SCRIB|FBXW11|DLG4|PPP2R2B|DVL2|CTNNA1|CTNNA3	http://www.genome.jp/kegg-bin/show_pathway?bta04390/bta:509290%09red/bta:540642%09red/bta:526848%09red/bta:780777%09red/bta:100137840%09red/bta:614312%09red/bta:100295316%09red
KEGG PATHWAY	bta04024	cAMP signaling pathway	7	228	0.100946	PTCH1|HCN2|CALML6|RAPGEF4|ADRB2|PDE4B|EP300	http://www.genome.jp/kegg-bin/show_pathway?bta04024/bta:100297361%09red/bta:100124505%09red/bta:112446776%09red/bta:617412%09red/bta:281605%09red/bta:537312%09red/bta:520994%09red
KEGG PATHWAY	bta04520	Adherens junction	4	69	0.100946	EP300|CTNNA1|WASF2|CTNNA3	http://www.genome.jp/kegg-bin/show_pathway?bta04520/bta:504482%09red/bta:780777%09red/bta:112446776%09red/bta:526848%09red
KEGG PATHWAY	bta05100	Bacterial invasion of epithelial cells	4	74	0.100946	WASF2|CTNNA1|DNM3|CTNNA3	http://www.genome.jp/kegg-bin/show_pathway?bta05100/bta:504482%09red/bta:780777%09red/bta:526848%09red/bta:506315%09red
KEGG PATHWAY	bta04120	Ubiquitin mediated proteolysis	5	140	0.106149	UBE2D2|KLHL9|FBXW11|CDC34|UBE2F	http://www.genome.jp/kegg-bin/show_pathway?bta04120/bta:616156%09red/bta:767834%09red/bta:617083%09red/bta:541003%09red/bta:540642%09red
KEGG PATHWAY	bta04340	Hedgehog signaling pathway	3	47	0.128334	LRP2|FBXW11|PTCH1	http://www.genome.jp/kegg-bin/show_pathway?bta04340/bta:100337021%09red/bta:520994%09red/bta:540642%09red
KEGG PATHWAY	bta04330	Notch signaling pathway	3	48	0.128334	DVL2|EP300|MAML3	http://www.genome.jp/kegg-bin/show_pathway?bta04330/bta:112446776%09red/bta:540588%09red/bta:614312%09red
KEGG PATHWAY	bta05165	Human papillomavirus infection	7	345	0.197665	SCRIB|MAML3|PPP2R2B|DVL2|RELN|EP300|UBR4	http://www.genome.jp/kegg-bin/show_pathway?bta05165/bta:514561%09red/bta:509290%09red/bta:112446776%09red/bta:281450%09red/bta:540588%09red/bta:614312%09red/bta:100295316%09red
KEGG PATHWAY	bta04924	Renin secretion	3	72	0.205278	ADRB2|GUCY1A2|CALML6	http://www.genome.jp/kegg-bin/show_pathway?bta04924/bta:281605%09red/bta:613600%09red/bta:617412%09red
KEGG PATHWAY	bta05200	Pathways in cancer	9	539	0.205278	BCL2L1|EP300|GNB1|CALML6|DVL2|JAK2|PTCH1|CTNNA1|CTNNA3	http://www.genome.jp/kegg-bin/show_pathway?bta05200/bta:112446776%09red/bta:617412%09red/bta:780777%09red/bta:281201%09red/bta:526848%09red/bta:525246%09red/bta:614312%09red/bta:282152%09red/bta:520994%09red
KEGG PATHWAY	bta04744	Phototransduction	2	28	0.205278	GNB1|CALML6	http://www.genome.jp/kegg-bin/show_pathway?bta04744/bta:281201%09red/bta:617412%09red
KEGG PATHWAY	bta04261	Adrenergic signaling in cardiomyocytes	4	150	0.205278	RAPGEF4|ADRB2|CALML6|PPP2R2B	http://www.genome.jp/kegg-bin/show_pathway?bta04261/bta:281605%09red/bta:509290%09red/bta:537312%09red/bta:617412%09red
KEGG PATHWAY	bta05032	Morphine addiction	3	92	0.205278	GABRD|PDE4B|GNB1	http://www.genome.jp/kegg-bin/show_pathway?bta05032/bta:281201%09red/bta:100124505%09red/bta:508711%09red
KEGG PATHWAY	bta04970	Salivary secretion	3	93	0.205278	ADRB2|GUCY1A2|CALML6	http://www.genome.jp/kegg-bin/show_pathway?bta04970/bta:281605%09red/bta:613600%09red/bta:617412%09red
KEGG PATHWAY	bta04144	Endocytosis	5	246	0.205278	PSD2|WIPF2|VPS29|DNM3|RAB10	http://www.genome.jp/kegg-bin/show_pathway?bta04144/bta:783373%09red/bta:523045%09red/bta:616849%09red/bta:513840%09red/bta:506315%09red
KEGG PATHWAY	bta04022	cGMP-PKG signaling pathway	4	169	0.205278	ADRB2|KCNU1|CALML6|GUCY1A2	http://www.genome.jp/kegg-bin/show_pathway?bta04022/bta:281605%09red/bta:524144%09red/bta:617412%09red/bta:613600%09red
KEGG PATHWAY	bta04713	Circadian entrainment	3	100	0.205278	GUCY1A2|GNB1|CALML6	http://www.genome.jp/kegg-bin/show_pathway?bta04713/bta:281201%09red/bta:613600%09red/bta:617412%09red
KEGG PATHWAY	bta05225	Hepatocellular carcinoma	4	174	0.205278	DVL2|BCL2L1|SMARCA4|PBRM1	http://www.genome.jp/kegg-bin/show_pathway?bta05225/bta:282152%09red/bta:614312%09red/bta:506557%09red/bta:414274%09red
KEGG PATHWAY	bta04916	Melanogenesis	3	102	0.205278	DVL2|EP300|CALML6	http://www.genome.jp/kegg-bin/show_pathway?bta04916/bta:112446776%09red/bta:614312%09red/bta:617412%09red
KEGG PATHWAY	bta00330	Arginine and proline metabolism	2	48	0.205278	SMOX|AMD1	http://www.genome.jp/kegg-bin/show_pathway?bta00330/bta:280997%09red/bta:527211%09red
KEGG PATHWAY	bta04670	Leukocyte transendothelial migration	3	113	0.205278	RAPGEF4|CTNNA1|CTNNA3	http://www.genome.jp/kegg-bin/show_pathway?bta04670/bta:780777%09red/bta:537312%09red/bta:526848%09red
KEGG PATHWAY	bta05167	Kaposi sarcoma-associated herpesvirus infection	4	206	0.205278	JAK2|EP300|GNB1|CALML6	http://www.genome.jp/kegg-bin/show_pathway?bta05167/bta:112446776%09red/bta:281201%09red/bta:617412%09red/bta:525246%09red
KEGG PATHWAY	bta05213	Endometrial cancer	2	59	0.205278	CTNNA1|CTNNA3	http://www.genome.jp/kegg-bin/show_pathway?bta05213/bta:780777%09red/bta:526848%09red
KEGG PATHWAY	bta04728	Dopaminergic synapse	3	132	0.205278	GNB1|CALML6|PPP2R2B	http://www.genome.jp/kegg-bin/show_pathway?bta04728/bta:281201%09red/bta:509290%09red/bta:617412%09red
KEGG PATHWAY	bta04015	Rap1 signaling pathway	4	216	0.205278	RAPGEF4|PFN1|CALML6|PRKD2	http://www.genome.jp/kegg-bin/show_pathway?bta04015/bta:537312%09red/bta:513895%09red/bta:782793%09red/bta:617412%09red
KEGG PATHWAY	bta04270	Vascular smooth muscle contraction	3	133	0.205278	KCNU1|CALML6|GUCY1A2	http://www.genome.jp/kegg-bin/show_pathway?bta04270/bta:524144%09red/bta:617412%09red/bta:613600%09red
KEGG PATHWAY	bta05217	Basal cell carcinoma	2	63	0.207917	DVL2|PTCH1	http://www.genome.jp/kegg-bin/show_pathway?bta05217/bta:614312%09red/bta:520994%09red
KEGG PATHWAY	bta04550	Signaling pathways regulating pluripotency of stem cells	3	139	0.207917	DVL2|JAK2|PCGF6	http://www.genome.jp/kegg-bin/show_pathway?bta04550/bta:507739%09red/bta:525246%09red/bta:614312%09red
KEGG PATHWAY	bta05170	Human immunodeficiency virus 1 infection	4	234	0.212235	BCL2L1|FBXW11|GNB1|CALML6	http://www.genome.jp/kegg-bin/show_pathway?bta05170/bta:281201%09red/bta:617412%09red/bta:540642%09red/bta:282152%09red
KEGG PATHWAY	bta04720	Long-term potentiation	2	69	0.214396	EP300|CALML6	http://www.genome.jp/kegg-bin/show_pathway?bta04720/bta:112446776%09red/bta:617412%09red
KEGG PATHWAY	bta05203	Viral carcinogenesis	4	241	0.219651	SCRIB|EP300|UBR4|USP7	http://www.genome.jp/kegg-bin/show_pathway?bta05203/bta:514561%09red/bta:112446776%09red/bta:514813%09red/bta:100295316%09red
KEGG PATHWAY	bta04723	Retrograde endocannabinoid signaling	3	152	0.221057	GABRD|GNB1|FAAH	http://www.genome.jp/kegg-bin/show_pathway?bta04723/bta:540007%09red/bta:281201%09red/bta:508711%09red
KEGG PATHWAY	bta05226	Gastric cancer	3	153	0.221057	DVL2|CTNNA1|CTNNA3	http://www.genome.jp/kegg-bin/show_pathway?bta05226/bta:780777%09red/bta:614312%09red/bta:526848%09red
KEGG PATHWAY	bta05412	Arrhythmogenic right ventricular cardiomyopathy (ARVC)	2	76	0.224655	CTNNA1|CTNNA3	http://www.genome.jp/kegg-bin/show_pathway?bta05412/bta:780777%09red/bta:526848%09red
KEGG PATHWAY	bta01524	Platinum drug resistance	2	78	0.229004	BCL2L1|TOP2A	http://www.genome.jp/kegg-bin/show_pathway?bta01524/bta:787696%09red/bta:282152%09red
KEGG PATHWAY	bta04310	Wnt signaling pathway	3	161	0.229435	DVL2|EP300|FBXW11	http://www.genome.jp/kegg-bin/show_pathway?bta04310/bta:112446776%09red/bta:614312%09red/bta:540642%09red
KEGG PATHWAY	bta01521	EGFR tyrosine kinase inhibitor resistance	2	80	0.231088	BCL2L1|JAK2	http://www.genome.jp/kegg-bin/show_pathway?bta01521/bta:525246%09red/bta:282152%09red
KEGG PATHWAY	bta04141	Protein processing in endoplasmic reticulum	3	165	0.23363	SIL1|UBE2D2|EIF2AK4	http://www.genome.jp/kegg-bin/show_pathway?bta04141/bta:520650%09red/bta:513829%09red/bta:541003%09red
KEGG PATHWAY	bta04080	Neuroactive ligand-receptor interaction	5	363	0.234203	GABRD|NR3C1|RXFP2|THRB|ADRB2	http://www.genome.jp/kegg-bin/show_pathway?bta04080/bta:507053%09red/bta:281605%09red/bta:281946%09red/bta:788329%09red/bta:508711%09red
KEGG PATHWAY	bta05132	Salmonella infection	2	85	0.234811	PFN1|WASF2	http://www.genome.jp/kegg-bin/show_pathway?bta05132/bta:504482%09red/bta:513895%09red
KEGG PATHWAY	bta04911	Insulin secretion	2	85	0.234811	RAPGEF4|KCNU1	http://www.genome.jp/kegg-bin/show_pathway?bta04911/bta:524144%09red/bta:537312%09red
KEGG PATHWAY	bta04151	PI3K-Akt signaling pathway	5	373	0.240735	BCL2L1|JAK2|GNB1|RELN|PPP2R2B	http://www.genome.jp/kegg-bin/show_pathway?bta04151/bta:281201%09red/bta:509290%09red/bta:282152%09red/bta:525246%09red/bta:281450%09red
KEGG PATHWAY	bta04727	GABAergic synapse	2	90	0.246206	GABRD|GNB1	http://www.genome.jp/kegg-bin/show_pathway?bta04727/bta:281201%09red/bta:508711%09red
KEGG PATHWAY	bta00514	Other types of O-glycan biosynthesis	1	21	0.250137	GXYLT2	http://www.genome.jp/kegg-bin/show_pathway?bta00514/bta:507299%09red
KEGG PATHWAY	bta00900	Terpenoid backbone biosynthesis	1	21	0.250137	FNTB	http://www.genome.jp/kegg-bin/show_pathway?bta00900/bta:327686%09red
KEGG PATHWAY	bta04912	GnRH signaling pathway	2	93	0.250137	MAP3K3|CALML6	http://www.genome.jp/kegg-bin/show_pathway?bta04912/bta:508943%09red/bta:617412%09red
KEGG PATHWAY	bta05235	PD-L1 expression and PD-1 checkpoint pathway in cancer	2	93	0.250137	MAP3K3|JAK2	http://www.genome.jp/kegg-bin/show_pathway?bta05235/bta:525246%09red/bta:508943%09red
KEGG PATHWAY	bta05215	Prostate cancer	2	95	0.253179	EP300|SPINT1	http://www.genome.jp/kegg-bin/show_pathway?bta05215/bta:534040%09red/bta:112446776%09red
KEGG PATHWAY	bta04925	Aldosterone synthesis and secretion	2	96	0.25561	CALML6|PRKD2	http://www.genome.jp/kegg-bin/show_pathway?bta04925/bta:782793%09red/bta:617412%09red
KEGG PATHWAY	bta04658	Th1 and Th2 cell differentiation	2	98	0.259278	JAK2|MAML3	http://www.genome.jp/kegg-bin/show_pathway?bta04658/bta:525246%09red/bta:540588%09red
KEGG PATHWAY	bta05152	Tuberculosis	3	198	0.268363	EP300|JAK2|CALML6	http://www.genome.jp/kegg-bin/show_pathway?bta05152/bta:112446776%09red/bta:525246%09red/bta:617412%09red
KEGG PATHWAY	bta05016	Huntington disease	3	198	0.268363	DNAH2|EP300|DLG4	http://www.genome.jp/kegg-bin/show_pathway?bta05016/bta:100137840%09red/bta:112446776%09red/bta:789044%09red
KEGG PATHWAY	bta04922	Glucagon signaling pathway	2	104	0.271902	EP300|CALML6	http://www.genome.jp/kegg-bin/show_pathway?bta04922/bta:112446776%09red/bta:617412%09red
KEGG PATHWAY	bta04630	Jak-STAT signaling pathway	3	202	0.275793	BCL2L1|EP300|JAK2	http://www.genome.jp/kegg-bin/show_pathway?bta04630/bta:112446776%09red/bta:525246%09red/bta:282152%09red
KEGG PATHWAY	bta04810	Regulation of actin cytoskeleton	3	212	0.289379	PFN1|SSH2|WASF2	http://www.genome.jp/kegg-bin/show_pathway?bta04810/bta:504482%09red/bta:513895%09red/bta:512652%09red
KEGG PATHWAY	bta05145	Toxoplasmosis	2	113	0.289379	BCL2L1|JAK2	http://www.genome.jp/kegg-bin/show_pathway?bta05145/bta:525246%09red/bta:282152%09red
KEGG PATHWAY	bta04724	Glutamatergic synapse	2	113	0.289379	GNB1|DLG4	http://www.genome.jp/kegg-bin/show_pathway?bta04724/bta:100137840%09red/bta:281201%09red
KEGG PATHWAY	bta04725	Cholinergic synapse	2	114	0.289379	JAK2|GNB1	http://www.genome.jp/kegg-bin/show_pathway?bta04725/bta:281201%09red/bta:525246%09red
KEGG PATHWAY	bta04710	Circadian rhythm	1	31	0.292824	FBXW11	http://www.genome.jp/kegg-bin/show_pathway?bta04710/bta:540642%09red
KEGG PATHWAY	bta04919	Thyroid hormone signaling pathway	2	118	0.297817	EP300|THRB	http://www.genome.jp/kegg-bin/show_pathway?bta04919/bta:112446776%09red/bta:788329%09red
KEGG PATHWAY	bta04114	Oocyte meiosis	2	119	0.299617	FBXW11|CALML6	http://www.genome.jp/kegg-bin/show_pathway?bta04114/bta:617412%09red/bta:540642%09red
KEGG PATHWAY	bta04722	Neurotrophin signaling pathway	2	122	0.306635	MAP3K3|CALML6	http://www.genome.jp/kegg-bin/show_pathway?bta04722/bta:508943%09red/bta:617412%09red
KEGG PATHWAY	bta04215	Apoptosis - multiple species	1	34	0.306635	BCL2L1	http://www.genome.jp/kegg-bin/show_pathway?bta04215/bta:282152%09red
KEGG PATHWAY	bta04130	SNARE interactions in vesicular transport	1	34	0.306635	BET1L	http://www.genome.jp/kegg-bin/show_pathway?bta04130/bta:509758%09red
KEGG PATHWAY	bta04152	AMPK signaling pathway	2	123	0.307243	RAB10|PPP2R2B	http://www.genome.jp/kegg-bin/show_pathway?bta04152/bta:509290%09red/bta:783373%09red
KEGG PATHWAY	bta00410	beta-Alanine metabolism	1	36	0.315287	SMOX	http://www.genome.jp/kegg-bin/show_pathway?bta00410/bta:527211%09red
KEGG PATHWAY	bta05166	Human T-cell leukemia virus 1 infection	3	234	0.318938	BCL2L1|MAP3K3|EP300	http://www.genome.jp/kegg-bin/show_pathway?bta05166/bta:112446776%09red/bta:508943%09red/bta:282152%09red
KEGG PATHWAY	bta00250	Alanine, aspartate and glutamate metabolism	1	37	0.319443	GFPT2	http://www.genome.jp/kegg-bin/show_pathway?bta00250/bta:530101%09red
KEGG PATHWAY	bta05135	Yersinia infection	2	131	0.324259	WIPF2|WASF2	http://www.genome.jp/kegg-bin/show_pathway?bta05135/bta:504482%09red/bta:616849%09red
KEGG PATHWAY	bta04926	Relaxin signaling pathway	2	132	0.326195	RXFP2|GNB1	http://www.genome.jp/kegg-bin/show_pathway?bta04926/bta:281201%09red/bta:507053%09red
KEGG PATHWAY	bta04068	FoxO signaling pathway	2	132	0.326195	EP300|USP7	http://www.genome.jp/kegg-bin/show_pathway?bta04068/bta:112446776%09red/bta:514813%09red
KEGG PATHWAY	bta04140	Autophagy - animal	2	133	0.327536	BCL2L1|EIF2AK4	http://www.genome.jp/kegg-bin/show_pathway?bta04140/bta:513829%09red/bta:282152%09red
KEGG PATHWAY	bta03040	Spliceosome	2	133	0.327536	PUF60|HNRNPM	http://www.genome.jp/kegg-bin/show_pathway?bta03040/bta:515290%09red/bta:512824%09red
KEGG PATHWAY	bta04014	Ras signaling pathway	3	242	0.329861	BCL2L1|GNB1|CALML6	http://www.genome.jp/kegg-bin/show_pathway?bta04014/bta:281201%09red/bta:282152%09red/bta:617412%09red
KEGG PATHWAY	bta00230	Purine metabolism	2	135	0.330686	PDE4B|GUCY1A2	http://www.genome.jp/kegg-bin/show_pathway?bta00230/bta:100124505%09red/bta:613600%09red
KEGG PATHWAY	bta05033	Nicotine addiction	1	40	0.330686	GABRD	http://www.genome.jp/kegg-bin/show_pathway?bta05033/bta:508711%09red
KEGG PATHWAY	bta00071	Fatty acid degradation	1	42	0.341959	ACADVL	http://www.genome.jp/kegg-bin/show_pathway?bta00071/bta:282130%09red
KEGG PATHWAY	bta04371	Apelin signaling pathway	2	140	0.343679	GNB1|CALML6	http://www.genome.jp/kegg-bin/show_pathway?bta04371/bta:281201%09red/bta:617412%09red
KEGG PATHWAY	bta03022	Basal transcription factors	1	44	0.348854	MNAT1	http://www.genome.jp/kegg-bin/show_pathway?bta03022/bta:534176%09red
KEGG PATHWAY	bta03420	Nucleotide excision repair	1	45	0.353954	MNAT1	http://www.genome.jp/kegg-bin/show_pathway?bta03420/bta:534176%09red
KEGG PATHWAY	bta04961	Endocrine and other factor-regulated calcium reabsorption	1	46	0.357863	DNM3	http://www.genome.jp/kegg-bin/show_pathway?bta04961/bta:506315%09red
KEGG PATHWAY	bta03050	Proteasome	1	46	0.357863	PSMA4	http://www.genome.jp/kegg-bin/show_pathway?bta03050/bta:510423%09red
KEGG PATHWAY	bta05030	Cocaine addiction	1	48	0.367236	DLG4	http://www.genome.jp/kegg-bin/show_pathway?bta05030/bta:100137840%09red
KEGG PATHWAY	bta04921	Oxytocin signaling pathway	2	152	0.368791	GUCY1A2|CALML6	http://www.genome.jp/kegg-bin/show_pathway?bta04921/bta:613600%09red/bta:617412%09red
KEGG PATHWAY	bta04072	Phospholipase D signaling pathway	2	152	0.368791	RAPGEF4|DNM3	http://www.genome.jp/kegg-bin/show_pathway?bta04072/bta:506315%09red/bta:537312%09red
KEGG PATHWAY	bta05162	Measles	2	152	0.368791	BCL2L1|EIF2AK4	http://www.genome.jp/kegg-bin/show_pathway?bta05162/bta:513829%09red/bta:282152%09red
KEGG PATHWAY	bta00270	Cysteine and methionine metabolism	1	49	0.369737	AMD1	http://www.genome.jp/kegg-bin/show_pathway?bta00270/bta:280997%09red
KEGG PATHWAY	bta04150	mTOR signaling pathway	2	154	0.372639	DVL2|RICTOR	http://www.genome.jp/kegg-bin/show_pathway?bta04150/bta:527459%09red/bta:614312%09red
KEGG PATHWAY	bta04979	Cholesterol metabolism	1	50	0.374007	LRP2	http://www.genome.jp/kegg-bin/show_pathway?bta04979/bta:100337021%09red
KEGG PATHWAY	bta00520	Amino sugar and nucleotide sugar metabolism	1	50	0.374007	GFPT2	http://www.genome.jp/kegg-bin/show_pathway?bta00520/bta:530101%09red
KEGG PATHWAY	bta05014	Amyotrophic lateral sclerosis (ALS)	1	51	0.37744	BCL2L1	http://www.genome.jp/kegg-bin/show_pathway?bta05014/bta:282152%09red
KEGG PATHWAY	bta00510	N-Glycan biosynthesis	1	51	0.37744	MGAT5	http://www.genome.jp/kegg-bin/show_pathway?bta00510/bta:537595%09red
KEGG PATHWAY	bta05160	Hepatitis C	2	164	0.394021	EIF2AK4|PPP2R2B	http://www.genome.jp/kegg-bin/show_pathway?bta05160/bta:509290%09red/bta:513829%09red
KEGG PATHWAY	bta04218	Cellular senescence	2	166	0.397888	FBXW11|CALML6	http://www.genome.jp/kegg-bin/show_pathway?bta04218/bta:617412%09red/bta:540642%09red
KEGG PATHWAY	bta04923	Regulation of lipolysis in adipocytes	1	58	0.405223	ADRB2	http://www.genome.jp/kegg-bin/show_pathway?bta04923/bta:281605%09red
KEGG PATHWAY	bta01212	Fatty acid metabolism	1	58	0.405223	ACADVL	http://www.genome.jp/kegg-bin/show_pathway?bta01212/bta:282130%09red
KEGG PATHWAY	bta04940	Type I diabetes mellitus	1	59	0.408779	PTPRN2	http://www.genome.jp/kegg-bin/show_pathway?bta04940/bta:616515%09red
KEGG PATHWAY	bta05161	Hepatitis B	2	172	0.409179	EP300|JAK2	http://www.genome.jp/kegg-bin/show_pathway?bta05161/bta:112446776%09red/bta:525246%09red
KEGG PATHWAY	bta04730	Long-term depression	1	60	0.412656	GUCY1A2	http://www.genome.jp/kegg-bin/show_pathway?bta04730/bta:613600%09red
KEGG PATHWAY	bta05164	Influenza A	2	178	0.423524	EP300|JAK2	http://www.genome.jp/kegg-bin/show_pathway?bta05164/bta:112446776%09red/bta:525246%09red
KEGG PATHWAY	bta04530	Tight junction	2	178	0.423524	SCRIB|PPP2R2B	http://www.genome.jp/kegg-bin/show_pathway?bta04530/bta:509290%09red/bta:100295316%09red
KEGG PATHWAY	bta04360	Axon guidance	2	180	0.4271	PTCH1|SSH2	http://www.genome.jp/kegg-bin/show_pathway?bta04360/bta:512652%09red/bta:520994%09red
KEGG PATHWAY	bta00310	Lysine degradation	1	64	0.4271	KMT5A	http://www.genome.jp/kegg-bin/show_pathway?bta00310/bta:532622%09red
KEGG PATHWAY	bta05230	Central carbon metabolism in cancer	1	65	0.430246	SIRT3	http://www.genome.jp/kegg-bin/show_pathway?bta05230/bta:614027%09red
KEGG PATHWAY	bta04137	Mitophagy - animal	1	66	0.434134	BCL2L1	http://www.genome.jp/kegg-bin/show_pathway?bta04137/bta:282152%09red
KEGG PATHWAY	bta05031	Amphetamine addiction	1	67	0.438371	CALML6	http://www.genome.jp/kegg-bin/show_pathway?bta05031/bta:617412%09red
KEGG PATHWAY	bta05202	Transcriptional misregulation in cancer	2	188	0.443235	BCL2L1|SPINT1	http://www.genome.jp/kegg-bin/show_pathway?bta05202/bta:534040%09red/bta:282152%09red
KEGG PATHWAY	bta04062	Chemokine signaling pathway	2	189	0.44567	JAK2|GNB1	http://www.genome.jp/kegg-bin/show_pathway?bta04062/bta:281201%09red/bta:525246%09red
KEGG PATHWAY	bta05211	Renal cell carcinoma	1	71	0.453979	EP300	http://www.genome.jp/kegg-bin/show_pathway?bta05211/bta:112446776%09red
KEGG PATHWAY	bta04920	Adipocytokine signaling pathway	1	72	0.45754	JAK2	http://www.genome.jp/kegg-bin/show_pathway?bta04920/bta:525246%09red
KEGG PATHWAY	bta00562	Inositol phosphate metabolism	1	73	0.461894	ISYNA1	http://www.genome.jp/kegg-bin/show_pathway?bta00562/bta:509394%09red
KEGG PATHWAY	bta05212	Pancreatic cancer	1	74	0.462894	BCL2L1	http://www.genome.jp/kegg-bin/show_pathway?bta05212/bta:282152%09red
KEGG PATHWAY	bta04918	Thyroid hormone synthesis	1	74	0.462894	LRP2	http://www.genome.jp/kegg-bin/show_pathway?bta04918/bta:100337021%09red
KEGG PATHWAY	bta04971	Gastric acid secretion	1	74	0.462894	CALML6	http://www.genome.jp/kegg-bin/show_pathway?bta04971/bta:617412%09red
KEGG PATHWAY	bta05220	Chronic myeloid leukemia	1	76	0.469554	BCL2L1	http://www.genome.jp/kegg-bin/show_pathway?bta05220/bta:282152%09red
KEGG PATHWAY	bta05140	Leishmaniasis	1	76	0.469554	JAK2	http://www.genome.jp/kegg-bin/show_pathway?bta05140/bta:525246%09red
KEGG PATHWAY	bta04020	Calcium signaling pathway	2	203	0.470724	ADRB2|CALML6	http://www.genome.jp/kegg-bin/show_pathway?bta04020/bta:281605%09red/bta:617412%09red
KEGG PATHWAY	bta05133	Pertussis	1	77	0.470724	CALML6	http://www.genome.jp/kegg-bin/show_pathway?bta05133/bta:617412%09red
KEGG PATHWAY	bta04115	p53 signaling pathway	1	77	0.470724	BCL2L1	http://www.genome.jp/kegg-bin/show_pathway?bta04115/bta:282152%09red
KEGG PATHWAY	bta05214	Glioma	1	77	0.470724	CALML6	http://www.genome.jp/kegg-bin/show_pathway?bta05214/bta:617412%09red
KEGG PATHWAY	bta04721	Synaptic vesicle cycle	1	78	0.47481	DNM3	http://www.genome.jp/kegg-bin/show_pathway?bta04721/bta:506315%09red
KEGG PATHWAY	bta04917	Prolactin signaling pathway	1	83	0.489418	JAK2	http://www.genome.jp/kegg-bin/show_pathway?bta04917/bta:525246%09red
KEGG PATHWAY	bta00590	Arachidonic acid metabolism	1	83	0.489418	PTGES3	http://www.genome.jp/kegg-bin/show_pathway?bta00590/bta:493638%09red
KEGG PATHWAY	bta04012	ErbB signaling pathway	1	85	0.495711	NRG3	http://www.genome.jp/kegg-bin/show_pathway?bta04012/bta:539977%09red
KEGG PATHWAY	bta04512	ECM-receptor interaction	1	87	0.501393	RELN	http://www.genome.jp/kegg-bin/show_pathway?bta04512/bta:281450%09red
KEGG PATHWAY	bta05034	Alcoholism	2	224	0.511312	GNB1|CALML6	http://www.genome.jp/kegg-bin/show_pathway?bta05034/bta:281201%09red/bta:617412%09red
KEGG PATHWAY	bta04540	Gap junction	1	90	0.512259	GUCY1A2	http://www.genome.jp/kegg-bin/show_pathway?bta04540/bta:613600%09red
KEGG PATHWAY	bta04350	TGF-beta signaling pathway	1	93	0.522815	EP300	http://www.genome.jp/kegg-bin/show_pathway?bta04350/bta:112446776%09red
KEGG PATHWAY	bta05222	Small cell lung cancer	1	94	0.525351	BCL2L1	http://www.genome.jp/kegg-bin/show_pathway?bta05222/bta:282152%09red
KEGG PATHWAY	bta04666	Fc gamma R-mediated phagocytosis	1	94	0.525351	WASF2	http://www.genome.jp/kegg-bin/show_pathway?bta04666/bta:504482%09red
KEGG PATHWAY	bta03015	mRNA surveillance pathway	1	95	0.527847	PPP2R2B	http://www.genome.jp/kegg-bin/show_pathway?bta03015/bta:509290%09red
KEGG PATHWAY	bta04061	Viral protein interaction with cytokine and cytokine receptor	1	95	0.527847	ACKR4	http://www.genome.jp/kegg-bin/show_pathway?bta04061/bta:281672%09red
KEGG PATHWAY	bta04070	Phosphatidylinositol signaling system	1	99	0.540681	CALML6	http://www.genome.jp/kegg-bin/show_pathway?bta04070/bta:617412%09red
KEGG PATHWAY	bta05231	Choline metabolism in cancer	1	100	0.543923	WASF2	http://www.genome.jp/kegg-bin/show_pathway?bta05231/bta:504482%09red
KEGG PATHWAY	bta04064	NF-kappa B signaling pathway	1	102	0.54984	BCL2L1	http://www.genome.jp/kegg-bin/show_pathway?bta04064/bta:282152%09red
KEGG PATHWAY	bta05163	Human cytomegalovirus infection	2	245	0.551093	GNB1|CALML6	http://www.genome.jp/kegg-bin/show_pathway?bta05163/bta:281201%09red/bta:617412%09red
KEGG PATHWAY	bta04750	Inflammatory mediator regulation of TRP channels	1	103	0.551093	CALML6	http://www.genome.jp/kegg-bin/show_pathway?bta04750/bta:617412%09red
KEGG PATHWAY	bta04933	AGE-RAGE signaling pathway in diabetic complications	1	103	0.551093	JAK2	http://www.genome.jp/kegg-bin/show_pathway?bta04933/bta:525246%09red
KEGG PATHWAY	bta04928	Parathyroid hormone synthesis, secretion and action	1	104	0.553725	PDE4B	http://www.genome.jp/kegg-bin/show_pathway?bta04928/bta:100124505%09red
KEGG PATHWAY	bta04625	C-type lectin receptor signaling pathway	1	106	0.559882	CALML6	http://www.genome.jp/kegg-bin/show_pathway?bta04625/bta:617412%09red
KEGG PATHWAY	bta04931	Insulin resistance	1	110	0.570748	GFPT2	http://www.genome.jp/kegg-bin/show_pathway?bta04931/bta:530101%09red
KEGG PATHWAY	bta04066	HIF-1 signaling pathway	1	110	0.570748	EP300	http://www.genome.jp/kegg-bin/show_pathway?bta04066/bta:112446776%09red
KEGG PATHWAY	bta05168	Herpes simplex virus 1 infection	3	405	0.575877	BCL2L1|JAK2|EIF2AK4	http://www.genome.jp/kegg-bin/show_pathway?bta05168/bta:525246%09red/bta:513829%09red/bta:282152%09red
KEGG PATHWAY	bta04659	Th17 cell differentiation	1	113	0.57934	JAK2	http://www.genome.jp/kegg-bin/show_pathway?bta04659/bta:525246%09red
KEGG PATHWAY	bta04726	Serotonergic synapse	1	116	0.587182	GNB1	http://www.genome.jp/kegg-bin/show_pathway?bta04726/bta:281201%09red
KEGG PATHWAY	bta05142	Chagas disease (American trypanosomiasis)	1	116	0.587182	PPP2R2B	http://www.genome.jp/kegg-bin/show_pathway?bta05142/bta:509290%09red
KEGG PATHWAY	bta05206	MicroRNAs in cancer	2	270	0.595856	EP300|CDCA5	http://www.genome.jp/kegg-bin/show_pathway?bta05206/bta:112446776%09red/bta:613318%09red
KEGG PATHWAY	bta04071	Sphingolipid signaling pathway	1	120	0.598412	PPP2R2B	http://www.genome.jp/kegg-bin/show_pathway?bta04071/bta:509290%09red
KEGG PATHWAY	bta04611	Platelet activation	1	121	0.601029	GUCY1A2	http://www.genome.jp/kegg-bin/show_pathway?bta04611/bta:613600%09red
KEGG PATHWAY	bta04110	Cell cycle	1	123	0.606183	EP300	http://www.genome.jp/kegg-bin/show_pathway?bta04110/bta:112446776%09red
KEGG PATHWAY	bta04910	Insulin signaling pathway	1	137	0.643736	CALML6	http://www.genome.jp/kegg-bin/show_pathway?bta04910/bta:617412%09red
KEGG PATHWAY	bta04915	Estrogen signaling pathway	1	138	0.645464	CALML6	http://www.genome.jp/kegg-bin/show_pathway?bta04915/bta:617412%09red
KEGG PATHWAY	bta04210	Apoptosis	1	142	0.655098	BCL2L1	http://www.genome.jp/kegg-bin/show_pathway?bta04210/bta:282152%09red
KEGG PATHWAY	bta05418	Fluid shear stress and atherosclerosis	1	145	0.661324	CALML6	http://www.genome.jp/kegg-bin/show_pathway?bta05418/bta:617412%09red
KEGG PATHWAY	bta05224	Breast cancer	1	150	0.672382	DVL2	http://www.genome.jp/kegg-bin/show_pathway?bta05224/bta:614312%09red
KEGG PATHWAY	bta04934	Cushing syndrome	1	156	0.686474	DVL2	http://www.genome.jp/kegg-bin/show_pathway?bta04934/bta:614312%09red
KEGG PATHWAY	bta04217	Necroptosis	1	177	0.731004	JAK2	http://www.genome.jp/kegg-bin/show_pathway?bta04217/bta:525246%09red
KEGG PATHWAY	bta01100	Metabolic pathways	9	1468	0.731004	ACADVL|ISYNA1|PTGES3|SMOX|GUCY1A2|MGAT5|GFPT2|PDE4B|AMD1	http://www.genome.jp/kegg-bin/show_pathway?bta01100/bta:100124505%09red/bta:509394%09red/bta:282130%09red/bta:493638%09red/bta:537595%09red/bta:280997%09red/bta:530101%09red/bta:613600%09red/bta:527211%09red
KEGG PATHWAY	bta05010	Alzheimer disease	1	180	0.73619	CALML6	http://www.genome.jp/kegg-bin/show_pathway?bta05010/bta:617412%09red
KEGG PATHWAY	bta04621	NOD-like receptor signaling pathway	1	181	0.737584	BCL2L1	http://www.genome.jp/kegg-bin/show_pathway?bta04621/bta:282152%09red
KEGG PATHWAY	bta04510	Focal adhesion	1	198	0.766983	RELN	http://www.genome.jp/kegg-bin/show_pathway?bta04510/bta:281450%09red
KEGG PATHWAY	bta05205	Proteoglycans in cancer	1	202	0.772029	PTCH1	http://www.genome.jp/kegg-bin/show_pathway?bta05205/bta:520994%09red
KEGG PATHWAY	bta05169	Epstein-Barr virus infection	1	228	0.808622	USP7	http://www.genome.jp/kegg-bin/show_pathway?bta05169/bta:514813%09red
KEGG PATHWAY	bta04714	Thermogenesis	1	239	0.822916	SMARCA4	http://www.genome.jp/kegg-bin/show_pathway?bta04714/bta:414274%09red
KEGG PATHWAY	bta04010	MAPK signaling pathway	1	292	0.878518	MAP3K3	http://www.genome.jp/kegg-bin/show_pathway?bta04010/bta:508943%09red
KEGG PATHWAY	bta04060	Cytokine-cytokine receptor interaction	1	323	0.9027	ACKR4	http://www.genome.jp/kegg-bin/show_pathway?bta04060/bta:281672%09red
KEGG PATHWAY	bta04740	Olfactory transduction	2	1161	0.997801	GNB1|CALML6	http://www.genome.jp/kegg-bin/show_pathway?bta04740/bta:281201%09red/bta:617412%09red
Gene Ontology	GO:0005829	cytosol	38	2482	0.0064785	FBXW11|EP300|KMT5A|USP7|RAPGEF4|ACADVL|CDK2AP1|PTPN23|SERTAD2|CDK19|XPO4|VPS29|CDC34|APLF|DVL2|DNAJC13|PSMA4|BET1L|DLC1|PRTN3|AMD1|NR3C1|CPTP|EHBP1|INTS11|PPP2R2B|MNAT1|LPP|USP34|TMEM87B|PTGES3|MCC|RALGAPA2|CXXC5|MINDY2|RNF126|PDE4B|PRKD2	http://amigo.geneontology.org/amigo/term/GO:0005829
Gene Ontology	GO:0005634	nucleus	42	2955	0.0064785	DDIAS|FOXP2|KHDRBS1|PHF12|UBE2D2|USP7|PUF60|SCRT1|MATR3|ACAD11|SMARCA4|SERTAD2|CDK19|TPPP|INTS11|ZNF536|FSTL3|APLF|HNRNPM|PSMA4|CDCA5|TCF25|DLC1|FAM214B|RALGAPA2|TOP2A|SIRT3|TCF4|PDS5A|MIER2|TPX2|LDB2|RNF126|ATAD2B|EP300|USP34|SSBP4|PTGES3|UBE2F|ADRB2|ZNF18|PDE4B	http://amigo.geneontology.org/amigo/term/GO:0005634
Gene Ontology	GO:0030036	actin cytoskeleton organization	7	114	0.00829517	WASF2|EHBP1|SPECC1|PFN1|SSH2|ARHGAP26|DLC1	http://amigo.geneontology.org/amigo/term/GO:0030036
Gene Ontology	GO:0005654	nucleoplasm	30	1867	0.00829517	ACADVL|SMOX|KMT5A|PDS5A|PUF60|INTS11|CDK2AP1|SERTAD2|XPO4|PSMA4|MIER2|TOP2A|TCF4|HOXD4|KHDRBS1|QRICH1|EHBP1|TPX2|LDB2|PALM|RNF126|MAML3|MCC|SCRIB|CXXC5|PBRM1|WIPF2|ATAD2B|PRKD2|MINDY2	http://amigo.geneontology.org/amigo/term/GO:0005654
Gene Ontology	GO:0097120	receptor localization to synapse	3	8	0.0134272	SCRIB|RELN|DLG4	http://amigo.geneontology.org/amigo/term/GO:0097120
Gene Ontology	GO:0047372	acylglycerol lipase activity	3	12	0.0259033	ABHD3|FAAH|ABHD12	http://amigo.geneontology.org/amigo/term/GO:0047372
Gene Ontology	GO:0000122	negative regulation of transcription by RNA polymerase II	14	625	0.0290633	TCF4|NR3C1|EP300|PHF12|KHDRBS1|MIER2|KMT5A|THRB|ZNF536|LDB2|SCRT1|CXXC5|TCF25|PTCH1	http://amigo.geneontology.org/amigo/term/GO:0000122
Gene Ontology	GO:0005737	cytoplasm	36	2867	0.0764705	DDIAS|ODF3|SNTB2|KHDRBS1|MYO1A|CCRL2|DNM3|DTNB|ADGRV1|INTS11|ISYNA1|TPX2|XPO4|TPPP|HNRNPM|PSMA4|PPP1R14D|DLC1|RELN|SIRT3|RIC8A|BICDL1|MIER2|GNB1|BOLL|SSH2|RNF126|NELL2|CTNNA1|IFT46|PTGES3|PAIP2|PFN1|PITPNM2|PALM|EPG5	http://amigo.geneontology.org/amigo/term/GO:0005737
Gene Ontology	GO:0031941	filamentous actin	3	23	0.0889722	EHBP1|MYO1A|SPECC1	http://amigo.geneontology.org/amigo/term/GO:0031941
Gene Ontology	GO:0008094	DNA-dependent ATPase activity	3	23	0.0889722	MNAT1|SMARCA4|DMC1	http://amigo.geneontology.org/amigo/term/GO:0008094
Gene Ontology	GO:0007605	sensory perception of sound	5	102	0.100546	LRP2|TSPEAR|THRB|MYO1A|ADGRV1	http://amigo.geneontology.org/amigo/term/GO:0007605
Gene Ontology	GO:0008270	zinc ion binding	13	664	0.100946	SIRT3|NR3C1|RNF167|MATR3|FNTB|THRB|CPA6|MIB1|DTNB|CXXC5|EP300|CPM|UBR4	http://amigo.geneontology.org/amigo/term/GO:0008270
Gene Ontology	GO:0071108	protein K48-linked deubiquitination	3	27	0.100946	MINDY2|USP34|USP7	http://amigo.geneontology.org/amigo/term/GO:0071108
Gene Ontology	GO:0042118	endothelial cell activation	2	6	0.100946	TCF4|BMPER	http://amigo.geneontology.org/amigo/term/GO:0042118
Gene Ontology	GO:0001843	neural tube closure	4	64	0.100946	LRP2|SPINT1|PTCH1|SCRIB	http://amigo.geneontology.org/amigo/term/GO:0001843
Gene Ontology	GO:0008013	beta-catenin binding	4	69	0.100946	TCF4|EP300|CTNNA1|CTNNA3	http://amigo.geneontology.org/amigo/term/GO:0008013
Gene Ontology	GO:0014069	postsynaptic density	5	124	0.100946	SCRIB|PDE4B|PALM|CLSTN1|DNM3	http://amigo.geneontology.org/amigo/term/GO:0014069
Gene Ontology	GO:0061631	ubiquitin conjugating enzyme activity	3	34	0.100946	UBE2D2|CDC34|UBE2F	http://amigo.geneontology.org/amigo/term/GO:0061631
Gene Ontology	GO:0032456	endocytic recycling	3	34	0.100946	PTPN23|VPS29|EPG5	http://amigo.geneontology.org/amigo/term/GO:0032456
Gene Ontology	GO:0005080	protein kinase C binding	3	34	0.100946	NELL2|PRKD2|TOP2A	http://amigo.geneontology.org/amigo/term/GO:0005080
Gene Ontology	GO:0001568	blood vessel development	3	35	0.100946	TCF4|MIB1|MAP3K3	http://amigo.geneontology.org/amigo/term/GO:0001568
Gene Ontology	GO:0030001	metal ion transport	2	9	0.100946	LRP2|ADGRV1	http://amigo.geneontology.org/amigo/term/GO:0030001
Gene Ontology	GO:0008328	ionotropic glutamate receptor complex	2	9	0.100946	SCRIB|DLG4	http://amigo.geneontology.org/amigo/term/GO:0008328
Gene Ontology	GO:0016020	membrane	10	482	0.100946	KHDRBS1|RAB30|CPTP|GNB1|PPP2R2B|JAK2|DNM3|ADGRV1|PDE4B|DLC1	http://amigo.geneontology.org/amigo/term/GO:0016020
Gene Ontology	GO:0005856	cytoskeleton	6	190	0.100946	ODF3|WASF2|PLEKHH1|PPP2R2B|PFN1|JAK2	http://amigo.geneontology.org/amigo/term/GO:0005856
Gene Ontology	GO:0006898	receptor-mediated endocytosis	3	37	0.100946	LRP2|ADRB2|DNAJC13	http://amigo.geneontology.org/amigo/term/GO:0006898
Gene Ontology	GO:0098609	cell-cell adhesion	4	80	0.100946	SCRIB|DLG4|EMCN|LPP	http://amigo.geneontology.org/amigo/term/GO:0098609
Gene Ontology	GO:0032154	cleavage furrow	3	38	0.100946	PSD2|ZFYVE19|SPIRE2	http://amigo.geneontology.org/amigo/term/GO:0032154
Gene Ontology	GO:0047496	vesicle transport along microtubule	2	10	0.100946	FBXW11|BICDL1	http://amigo.geneontology.org/amigo/term/GO:0047496
Gene Ontology	GO:0007064	mitotic sister chromatid cohesion	2	10	0.100946	PDS5A|CDCA5	http://amigo.geneontology.org/amigo/term/GO:0007064
Gene Ontology	GO:0033539	fatty acid beta-oxidation using acyl-CoA dehydrogenase	2	10	0.100946	ACADVL|ACAD11	http://amigo.geneontology.org/amigo/term/GO:0033539
Gene Ontology	GO:0008353	RNA polymerase II CTD heptapeptide repeat kinase activity	2	10	0.100946	MNAT1|CDK19	http://amigo.geneontology.org/amigo/term/GO:0008353
Gene Ontology	GO:0007194	negative regulation of adenylate cyclase activity	2	10	0.100946	ADGRV1|PALM	http://amigo.geneontology.org/amigo/term/GO:0007194
Gene Ontology	GO:0045295	gamma-catenin binding	2	10	0.100946	TCF4|CTNNA1	http://amigo.geneontology.org/amigo/term/GO:0045295
Gene Ontology	GO:0030864	cortical actin cytoskeleton	3	39	0.10202	DLC1|MYO1A|MISP	http://amigo.geneontology.org/amigo/term/GO:0030864
Gene Ontology	GO:0040015	negative regulation of multicellular organism growth	2	11	0.106149	ADRB2|PTCH1	http://amigo.geneontology.org/amigo/term/GO:0040015
Gene Ontology	GO:0045948	positive regulation of translational initiation	2	11	0.106149	KHDRBS1|BOLL	http://amigo.geneontology.org/amigo/term/GO:0045948
Gene Ontology	GO:0032793	positive regulation of CREB transcription factor activity	2	11	0.106149	RELN|PRKD2	http://amigo.geneontology.org/amigo/term/GO:0032793
Gene Ontology	GO:0016485	protein processing	3	43	0.113918	PTCH1|CPM|XPNPEP3	http://amigo.geneontology.org/amigo/term/GO:0016485
Gene Ontology	GO:0008408	3'-5' exonuclease activity	2	12	0.113918	APLF|EXD1	http://amigo.geneontology.org/amigo/term/GO:0008408
Gene Ontology	GO:0042325	regulation of phosphorylation	2	12	0.113918	PPP1R14D|RICTOR	http://amigo.geneontology.org/amigo/term/GO:0042325
Gene Ontology	GO:0046827	positive regulation of protein export from nucleus	2	13	0.128054	TCF4|XPO4	http://amigo.geneontology.org/amigo/term/GO:0046827
Gene Ontology	GO:0010633	negative regulation of epithelial cell migration	2	14	0.128334	PTPN23|MCC	http://amigo.geneontology.org/amigo/term/GO:0010633
Gene Ontology	GO:0070577	lysine-acetylated histone binding	2	14	0.128334	ATAD2B|PBRM1	http://amigo.geneontology.org/amigo/term/GO:0070577
Gene Ontology	GO:1990380	Lys48-specific deubiquitinase activity	2	14	0.128334	MINDY2|USP7	http://amigo.geneontology.org/amigo/term/GO:1990380
Gene Ontology	GO:0000380	alternative mRNA splicing, via spliceosome	2	14	0.128334	PUF60|HNRNPM	http://amigo.geneontology.org/amigo/term/GO:0000380
Gene Ontology	GO:0043547	positive regulation of GTPase activity	6	222	0.128334	RIC8A|PRTN3|DVL2|ARHGAP26|DLC1|RALGAPA2	http://amigo.geneontology.org/amigo/term/GO:0043547
Gene Ontology	GO:0030054	cell junction	4	97	0.128334	HOXD4|SCRIB|PUF60|DLG4	http://amigo.geneontology.org/amigo/term/GO:0030054
Gene Ontology	GO:0070936	protein K48-linked ubiquitination	3	49	0.129927	UBE2D2|CDC34|RNF126	http://amigo.geneontology.org/amigo/term/GO:0070936
Gene Ontology	GO:0003779	actin binding	5	158	0.130911	PFN1|WIPF2|SSH2|WASF2|SPIRE2	http://amigo.geneontology.org/amigo/term/GO:0003779
Gene Ontology	GO:0043162	ubiquitin-dependent protein catabolic process via the multivesicular body sorting pathway	2	15	0.130911	PTPN23|RNF126	http://amigo.geneontology.org/amigo/term/GO:0043162
Gene Ontology	GO:0032743	positive regulation of interleukin-2 production	2	15	0.130911	PDE4B|PRKD2	http://amigo.geneontology.org/amigo/term/GO:0032743
Gene Ontology	GO:0030145	manganese ion binding	3	52	0.139503	MGAT5|EXD2|XPNPEP3	http://amigo.geneontology.org/amigo/term/GO:0030145
Gene Ontology	GO:0060076	excitatory synapse	2	16	0.139503	PDE4B|DLG4	http://amigo.geneontology.org/amigo/term/GO:0060076
Gene Ontology	GO:0005248	voltage-gated sodium channel activity	2	16	0.139503	HCN2|SCN8A	http://amigo.geneontology.org/amigo/term/GO:0005248
Gene Ontology	GO:0002039	p53 binding	3	54	0.14671	EP300|KMT5A|USP7	http://amigo.geneontology.org/amigo/term/GO:0002039
Gene Ontology	GO:0031966	mitochondrial membrane	3	54	0.14671	ACAD11|SLC25A33|DNM3	http://amigo.geneontology.org/amigo/term/GO:0031966
Gene Ontology	GO:0044853	plasma membrane raft	2	17	0.148034	MYO1A|PRTN3	http://amigo.geneontology.org/amigo/term/GO:0044853
Gene Ontology	GO:0042147	retrograde transport, endosome to Golgi	3	55	0.149258	RNF126|BET1L|VPS29	http://amigo.geneontology.org/amigo/term/GO:0042147
Gene Ontology	GO:0031012	extracellular matrix	5	172	0.150931	THSD4|RTN4RL2|RELN|COL23A1|COL26A1	http://amigo.geneontology.org/amigo/term/GO:0031012
Gene Ontology	GO:0051056	regulation of small GTPase mediated signal transduction	2	18	0.150931	ARHGAP26|RALGAPA2	http://amigo.geneontology.org/amigo/term/GO:0051056
Gene Ontology	GO:0030552	cAMP binding	2	18	0.150931	RAPGEF4|PDE4B	http://amigo.geneontology.org/amigo/term/GO:0030552
Gene Ontology	GO:0043113	receptor clustering	2	18	0.150931	SCRIB|DLG4	http://amigo.geneontology.org/amigo/term/GO:0043113
Gene Ontology	GO:0030424	axon	5	173	0.150931	LRP2|GABRD|BSG|DNM3|ADGRV1	http://amigo.geneontology.org/amigo/term/GO:0030424
Gene Ontology	GO:0005244	voltage-gated ion channel activity	2	19	0.160388	SCN4A|SCN8A	http://amigo.geneontology.org/amigo/term/GO:0005244
Gene Ontology	GO:0004181	metallocarboxypeptidase activity	2	19	0.160388	CPA6|CPM	http://amigo.geneontology.org/amigo/term/GO:0004181
Gene Ontology	GO:0072659	protein localization to plasma membrane	4	114	0.163528	BSG|RAB10|PTCH1|PALM	http://amigo.geneontology.org/amigo/term/GO:0072659
Gene Ontology	GO:0061025	membrane fusion	2	20	0.168684	BET1L|DNM3	http://amigo.geneontology.org/amigo/term/GO:0061025
Gene Ontology	GO:0043044	ATP-dependent chromatin remodeling	2	20	0.168684	SMARCA4|PBRM1	http://amigo.geneontology.org/amigo/term/GO:0043044
Gene Ontology	GO:0008022	protein C-terminus binding	4	117	0.17119	EP300|TOP2A|DLG4|USP7	http://amigo.geneontology.org/amigo/term/GO:0008022
Gene Ontology	GO:0000209	protein polyubiquitination	4	119	0.178661	UBE2D2|FBXW11|CDC34|UBE2F	http://amigo.geneontology.org/amigo/term/GO:0000209
Gene Ontology	GO:0004843	thiol-dependent ubiquitin-specific protease activity	3	66	0.197665	MINDY2|USP34|USP7	http://amigo.geneontology.org/amigo/term/GO:0004843
Gene Ontology	GO:0016493	C-C chemokine receptor activity	2	23	0.197845	ACKR4|CCRL2	http://amigo.geneontology.org/amigo/term/GO:0016493
Gene Ontology	GO:0019957	C-C chemokine binding	2	23	0.197845	ACKR4|CCRL2	http://amigo.geneontology.org/amigo/term/GO:0019957
Gene Ontology	GO:0019956	chemokine binding	2	23	0.197845	ACKR4|CCRL2	http://amigo.geneontology.org/amigo/term/GO:0019956
Gene Ontology	GO:0009409	response to cold	2	24	0.205278	ADRB2|ACADVL	http://amigo.geneontology.org/amigo/term/GO:0009409
Gene Ontology	GO:0017157	regulation of exocytosis	2	24	0.205278	RAPGEF4|RAB10	http://amigo.geneontology.org/amigo/term/GO:0017157
Gene Ontology	GO:0006511	ubiquitin-dependent protein catabolic process	5	197	0.205278	USP34|RNF126|CDC34|MIB1|USP7	http://amigo.geneontology.org/amigo/term/GO:0006511
Gene Ontology	GO:0045184	establishment of protein localization	2	26	0.205278	MCC|DLG4	http://amigo.geneontology.org/amigo/term/GO:0045184
Gene Ontology	GO:0051897	positive regulation of protein kinase B signaling	3	73	0.205278	LRP2|TCF4|RICTOR	http://amigo.geneontology.org/amigo/term/GO:0051897
Gene Ontology	GO:0034765	regulation of ion transmembrane transport	3	74	0.205278	SCN4A|HCN2|SCN8A	http://amigo.geneontology.org/amigo/term/GO:0034765
Gene Ontology	GO:0016575	histone deacetylation	2	27	0.205278	SIRT3|MIER2	http://amigo.geneontology.org/amigo/term/GO:0016575
Gene Ontology	GO:0000132	establishment of mitotic spindle orientation	2	27	0.205278	FBXW11|MISP	http://amigo.geneontology.org/amigo/term/GO:0000132
Gene Ontology	GO:0032008	positive regulation of TOR signaling	2	27	0.205278	RICTOR|RELN	http://amigo.geneontology.org/amigo/term/GO:0032008
Gene Ontology	GO:0005543	phospholipid binding	3	76	0.205278	PSD2|ARHGAP26|CPTP	http://amigo.geneontology.org/amigo/term/GO:0005543
Gene Ontology	GO:0001578	microtubule bundle formation	2	28	0.205278	TPPP|TTLL6	http://amigo.geneontology.org/amigo/term/GO:0001578
Gene Ontology	GO:0071944	cell periphery	2	28	0.205278	PDE4B|MINDY2	http://amigo.geneontology.org/amigo/term/GO:0071944
Gene Ontology	GO:0010008	endosome membrane	3	78	0.205278	CPTP|VPS29|DNAJC13	http://amigo.geneontology.org/amigo/term/GO:0010008
Gene Ontology	GO:0043197	dendritic spine	3	78	0.205278	PDE4B|DLG4|DNM3	http://amigo.geneontology.org/amigo/term/GO:0043197
Gene Ontology	GO:0001103	RNA polymerase II repressing transcription factor binding	2	29	0.205278	TCF4|MIER2	http://amigo.geneontology.org/amigo/term/GO:0001103
Gene Ontology	GO:0004725	protein tyrosine phosphatase activity	3	79	0.205278	PTPRN2|PTPN23|SSH2	http://amigo.geneontology.org/amigo/term/GO:0004725
Gene Ontology	GO:0005524	ATP binding	16	1275	0.205278	DNAH2|CDK19|UBE2D2|CDC34|EIF2AK4|CDKL3|UBE2F|MYO1A|TTLL6|JAK2|DMC1|MAP3K3|ATAD2B|SMARCA4|PRKD2|TOP2A	http://amigo.geneontology.org/amigo/term/GO:0005524
Gene Ontology	GO:0051301	cell division	4	144	0.205278	TPPP|TPX2|KMT5A|KLHL9	http://amigo.geneontology.org/amigo/term/GO:0051301
Gene Ontology	GO:0061098	positive regulation of protein tyrosine kinase activity	2	30	0.205278	DVL2|RELN	http://amigo.geneontology.org/amigo/term/GO:0061098
Gene Ontology	GO:0007193	adenylate cyclase-inhibiting G protein-coupled receptor signaling pathway	2	30	0.205278	RIC8A|PALM	http://amigo.geneontology.org/amigo/term/GO:0007193
Gene Ontology	GO:0090307	mitotic spindle assembly	2	30	0.205278	TPX2|MISP	http://amigo.geneontology.org/amigo/term/GO:0090307
Gene Ontology	GO:0005245	voltage-gated calcium channel activity	2	31	0.205278	CACHD1|SCN8A	http://amigo.geneontology.org/amigo/term/GO:0005245
Gene Ontology	GO:0003714	transcription corepressor activity	4	148	0.205278	TCF4|MIER2|KMT5A|PHF12	http://amigo.geneontology.org/amigo/term/GO:0003714
Gene Ontology	GO:0008021	synaptic vesicle	3	83	0.205278	RAB10|PDE4B|DLG4	http://amigo.geneontology.org/amigo/term/GO:0008021
Gene Ontology	GO:0045944	positive regulation of transcription by RNA polymerase II	12	872	0.205278	TCF4|EP300|HOXD4|THRB|LDB2|ADRB2|MNAT1|ATAD2B|SMARCA4|SSBP4|PRKD2|TOP2A	http://amigo.geneontology.org/amigo/term/GO:0045944
Gene Ontology	GO:0019901	protein kinase binding	6	305	0.205278	TCF4|NR3C1|PTPN23|TPX2|DVL2|RICTOR	http://amigo.geneontology.org/amigo/term/GO:0019901
Gene Ontology	GO:0003729	mRNA binding	4	149	0.205278	KHDRBS1|PAIP2|MATR3|HNRNPM	http://amigo.geneontology.org/amigo/term/GO:0003729
Gene Ontology	GO:1990573	potassium ion import across plasma membrane	2	32	0.205278	SLC12A6|HCN2	http://amigo.geneontology.org/amigo/term/GO:1990573
Gene Ontology	GO:0051879	Hsp90 protein binding	2	32	0.205278	PTGES3|NR3C1	http://amigo.geneontology.org/amigo/term/GO:0051879
Gene Ontology	GO:0045211	postsynaptic membrane	3	85	0.205278	SCRIB|CLSTN1|DNM3	http://amigo.geneontology.org/amigo/term/GO:0045211
Gene Ontology	GO:0060291	long-term synaptic potentiation	2	33	0.205278	RELN|LRRTM2	http://amigo.geneontology.org/amigo/term/GO:0060291
Gene Ontology	GO:0043235	receptor complex	4	155	0.205278	LRP2|ADGRV1|ADRB2|PTPRN2	http://amigo.geneontology.org/amigo/term/GO:0043235
Gene Ontology	GO:0031252	cell leading edge	2	34	0.205278	LDB2|SCRIB	http://amigo.geneontology.org/amigo/term/GO:0031252
Gene Ontology	GO:0035335	peptidyl-tyrosine dephosphorylation	3	89	0.205278	PTPRN2|PTPN23|SSH2	http://amigo.geneontology.org/amigo/term/GO:0035335
Gene Ontology	GO:0034644	cellular response to UV	2	36	0.205278	EP300|RHBDD1	http://amigo.geneontology.org/amigo/term/GO:0034644
Gene Ontology	GO:0030514	negative regulation of BMP signaling pathway	2	36	0.205278	LRP2|BMPER	http://amigo.geneontology.org/amigo/term/GO:0030514
Gene Ontology	GO:0120009	intermembrane lipid transfer	2	37	0.205278	CPTP|PITPNM2	http://amigo.geneontology.org/amigo/term/GO:0120009
Gene Ontology	GO:0015631	tubulin binding	2	37	0.205278	TPPP|TTLL6	http://amigo.geneontology.org/amigo/term/GO:0015631
Gene Ontology	GO:0001756	somitogenesis	2	37	0.205278	EP300|MIB1	http://amigo.geneontology.org/amigo/term/GO:0001756
Gene Ontology	GO:0005769	early endosome	4	164	0.205278	ACKR4|PTPN23|ADRB2|VPS29	http://amigo.geneontology.org/amigo/term/GO:0005769
Gene Ontology	GO:0016328	lateral plasma membrane	2	39	0.205278	DVL2|MYO1A	http://amigo.geneontology.org/amigo/term/GO:0016328
Gene Ontology	GO:0001540	amyloid-beta binding	2	39	0.205278	ADRB2|CLSTN1	http://amigo.geneontology.org/amigo/term/GO:0001540
Gene Ontology	GO:0042645	mitochondrial nucleoid	2	39	0.205278	POLRMT|ACADVL	http://amigo.geneontology.org/amigo/term/GO:0042645
Gene Ontology	GO:0006302	double-strand break repair	2	40	0.205278	APLF|CDCA5	http://amigo.geneontology.org/amigo/term/GO:0006302
Gene Ontology	GO:0005912	adherens junction	3	100	0.205278	SCRIB|CTNNA1|CTNNA3	http://amigo.geneontology.org/amigo/term/GO:0005912
Gene Ontology	GO:0045202	synapse	5	254	0.205278	SCRIB|DTNB|SLC12A6|SNTB2|DNM3	http://amigo.geneontology.org/amigo/term/GO:0045202
Gene Ontology	GO:0051015	actin filament binding	4	173	0.205278	CTNNA3|CTNNA1|MYO1A|MISP	http://amigo.geneontology.org/amigo/term/GO:0051015
Gene Ontology	GO:0001102	RNA polymerase II activating transcription factor binding	2	41	0.205278	LDB2|EP300	http://amigo.geneontology.org/amigo/term/GO:0001102
Gene Ontology	GO:0005814	centriole	3	102	0.205278	MPHOSPH9|DEUP1|TOP2A	http://amigo.geneontology.org/amigo/term/GO:0005814
Gene Ontology	GO:0032729	positive regulation of interferon-gamma production	2	42	0.205278	SCRIB|PDE4B	http://amigo.geneontology.org/amigo/term/GO:0032729
Gene Ontology	GO:0042060	wound healing	2	42	0.205278	SCRIB|FNTB	http://amigo.geneontology.org/amigo/term/GO:0042060
Gene Ontology	GO:0031648	protein destabilization	2	42	0.205278	EP300|FBXW11	http://amigo.geneontology.org/amigo/term/GO:0031648
Gene Ontology	GO:0008201	heparin binding	3	104	0.205278	NELL2|PTCH1|PRSS57	http://amigo.geneontology.org/amigo/term/GO:0008201
Gene Ontology	GO:0050680	negative regulation of epithelial cell proliferation	2	43	0.205278	PTCH1|MCC	http://amigo.geneontology.org/amigo/term/GO:0050680
Gene Ontology	GO:0043621	protein self-association	2	43	0.205278	DVL2|TCF4	http://amigo.geneontology.org/amigo/term/GO:0043621
Gene Ontology	GO:0042752	regulation of circadian rhythm	2	43	0.205278	TOP2A|USP7	http://amigo.geneontology.org/amigo/term/GO:0042752
Gene Ontology	GO:0005794	Golgi apparatus	9	639	0.205278	MPHOSPH9|LRP2|ZFPL1|CPTP|TMF1|SYNDIG1L|COL26A1|RAB10|PTCH1	http://amigo.geneontology.org/amigo/term/GO:0005794
Gene Ontology	GO:0005615	extracellular space	12	952	0.205278	PRSS57|CPM|GLDN|CPA6|FSTL3|BMPER|COL23A1|LRRTM2|NRG3|RTN4RL2|PRTN3|RELN	http://amigo.geneontology.org/amigo/term/GO:0005615
Gene Ontology	GO:0004842	ubiquitin-protein transferase activity	3	105	0.205278	UBE2D2|HECTD4|KLHL9	http://amigo.geneontology.org/amigo/term/GO:0004842
Gene Ontology	GO:0044300	cerebellar mossy fiber	1	5	0.205278	DLG4	http://amigo.geneontology.org/amigo/term/GO:0044300
Gene Ontology	GO:1901537	positive regulation of DNA demethylation	1	5	0.205278	USP7	http://amigo.geneontology.org/amigo/term/GO:1901537
Gene Ontology	GO:0001780	neutrophil homeostasis	1	5	0.205278	PDE4B	http://amigo.geneontology.org/amigo/term/GO:0001780
Gene Ontology	GO:0035748	myelin sheath abaxonal region	1	5	0.205278	SCRIB	http://amigo.geneontology.org/amigo/term/GO:0035748
Gene Ontology	GO:1904504	positive regulation of lipophagy	1	5	0.205278	ADRB2	http://amigo.geneontology.org/amigo/term/GO:1904504
Gene Ontology	GO:0009838	abscission	1	5	0.205278	ZFYVE19	http://amigo.geneontology.org/amigo/term/GO:0009838
Gene Ontology	GO:0035865	cellular response to potassium ion	1	5	0.205278	DLG4	http://amigo.geneontology.org/amigo/term/GO:0035865
Gene Ontology	GO:0044309	neuron spine	1	5	0.205278	PALM	http://amigo.geneontology.org/amigo/term/GO:0044309
Gene Ontology	GO:0061154	endothelial tube morphogenesis	1	5	0.205278	BSG	http://amigo.geneontology.org/amigo/term/GO:0061154
Gene Ontology	GO:0032288	myelin assembly	1	5	0.205278	TPPP	http://amigo.geneontology.org/amigo/term/GO:0032288
Gene Ontology	GO:0098884	postsynaptic neurotransmitter receptor internalization	1	5	0.205278	DNM3	http://amigo.geneontology.org/amigo/term/GO:0098884
Gene Ontology	GO:0043570	maintenance of DNA repeat elements	1	5	0.205278	TCF4	http://amigo.geneontology.org/amigo/term/GO:0043570
Gene Ontology	GO:0051057	positive regulation of small GTPase mediated signal transduction	1	5	0.205278	RELN	http://amigo.geneontology.org/amigo/term/GO:0051057
Gene Ontology	GO:0022414	reproductive process	1	5	0.205278	KCNU1	http://amigo.geneontology.org/amigo/term/GO:0022414
Gene Ontology	GO:0040038	polar body extrusion after meiotic divisions	1	5	0.205278	SPIRE2	http://amigo.geneontology.org/amigo/term/GO:0040038
Gene Ontology	GO:0070822	Sin3-type complex	1	5	0.205278	PHF12	http://amigo.geneontology.org/amigo/term/GO:0070822
Gene Ontology	GO:0043549	regulation of kinase activity	1	5	0.205278	LDB2	http://amigo.geneontology.org/amigo/term/GO:0043549
Gene Ontology	GO:0048660	regulation of smooth muscle cell proliferation	1	5	0.205278	TCF4	http://amigo.geneontology.org/amigo/term/GO:0048660
Gene Ontology	GO:0008526	phosphatidylinositol transfer activity	1	5	0.205278	PITPNM2	http://amigo.geneontology.org/amigo/term/GO:0008526
Gene Ontology	GO:0044323	retinoic acid-responsive element binding	1	5	0.205278	ZNF536	http://amigo.geneontology.org/amigo/term/GO:0044323
Gene Ontology	GO:0038026	reelin-mediated signaling pathway	1	5	0.205278	RELN	http://amigo.geneontology.org/amigo/term/GO:0038026
Gene Ontology	GO:0052651	monoacylglycerol catabolic process	1	5	0.205278	ABHD12	http://amigo.geneontology.org/amigo/term/GO:0052651
Gene Ontology	GO:0036503	ERAD pathway	1	5	0.205278	CCDC47	http://amigo.geneontology.org/amigo/term/GO:0036503
Gene Ontology	GO:0003747	translation release factor activity	1	5	0.205278	C17H12orf65	http://amigo.geneontology.org/amigo/term/GO:0003747
Gene Ontology	GO:0010594	regulation of endothelial cell migration	1	5	0.205278	BMPER	http://amigo.geneontology.org/amigo/term/GO:0010594
Gene Ontology	GO:0051792	medium-chain fatty acid biosynthetic process	1	5	0.205278	ABHD3	http://amigo.geneontology.org/amigo/term/GO:0051792
Gene Ontology	GO:0097119	postsynaptic density protein 95 clustering	1	5	0.205278	RELN	http://amigo.geneontology.org/amigo/term/GO:0097119
Gene Ontology	GO:1901098	positive regulation of autophagosome maturation	1	5	0.205278	ADRB2	http://amigo.geneontology.org/amigo/term/GO:1901098
Gene Ontology	GO:0045217	cell-cell junction maintenance	1	5	0.205278	PRTN3	http://amigo.geneontology.org/amigo/term/GO:0045217
Gene Ontology	GO:0007143	female meiotic nuclear division	1	5	0.205278	TOP2A	http://amigo.geneontology.org/amigo/term/GO:0007143
Gene Ontology	GO:0010742	macrophage derived foam cell differentiation	1	5	0.205278	EP300	http://amigo.geneontology.org/amigo/term/GO:0010742
Gene Ontology	GO:0002043	blood vessel endothelial cell proliferation involved in sprouting angiogenesis	1	5	0.205278	BMPER	http://amigo.geneontology.org/amigo/term/GO:0002043
Gene Ontology	GO:0099003	vesicle-mediated transport in synapse	1	5	0.205278	CLSTN1	http://amigo.geneontology.org/amigo/term/GO:0099003
Gene Ontology	GO:0043687	post-translational protein modification	1	5	0.205278	RHBDD1	http://amigo.geneontology.org/amigo/term/GO:0043687
Gene Ontology	GO:1900746	regulation of vascular endothelial growth factor signaling pathway	1	5	0.205278	TCF4	http://amigo.geneontology.org/amigo/term/GO:1900746
Gene Ontology	GO:0048496	maintenance of animal organ identity	1	5	0.205278	ADGRV1	http://amigo.geneontology.org/amigo/term/GO:0048496
Gene Ontology	GO:0071321	cellular response to cGMP	1	5	0.205278	HCN2	http://amigo.geneontology.org/amigo/term/GO:0071321
Gene Ontology	GO:0021517	ventral spinal cord development	1	5	0.205278	RELN	http://amigo.geneontology.org/amigo/term/GO:0021517
Gene Ontology	GO:0031023	microtubule organizing center organization	1	5	0.205278	FBXW11	http://amigo.geneontology.org/amigo/term/GO:0031023
Gene Ontology	GO:0060509	type I pneumocyte differentiation	1	5	0.205278	THRB	http://amigo.geneontology.org/amigo/term/GO:0060509
Gene Ontology	GO:0031682	G-protein gamma-subunit binding	1	5	0.205278	GNB1	http://amigo.geneontology.org/amigo/term/GO:0031682
Gene Ontology	GO:0000729	DNA double-strand break processing	1	5	0.205278	EXD2	http://amigo.geneontology.org/amigo/term/GO:0000729
Gene Ontology	GO:0071681	cellular response to indole-3-methanol	1	5	0.205278	CTNNA1	http://amigo.geneontology.org/amigo/term/GO:0071681
Gene Ontology	GO:2001014	regulation of skeletal muscle cell differentiation	1	5	0.205278	RBFOX1	http://amigo.geneontology.org/amigo/term/GO:2001014
Gene Ontology	GO:0048285	organelle fission	1	5	0.205278	DNM3	http://amigo.geneontology.org/amigo/term/GO:0048285
Gene Ontology	GO:0035520	monoubiquitinated protein deubiquitination	1	5	0.205278	USP7	http://amigo.geneontology.org/amigo/term/GO:0035520
Gene Ontology	GO:0007406	negative regulation of neuroblast proliferation	1	5	0.205278	CTNNA1	http://amigo.geneontology.org/amigo/term/GO:0007406
Gene Ontology	GO:0071218	cellular response to misfolded protein	1	5	0.205278	DNAJC18	http://amigo.geneontology.org/amigo/term/GO:0071218
Gene Ontology	GO:0004197	cysteine-type endopeptidase activity	2	44	0.205278	USP34|USP7	http://amigo.geneontology.org/amigo/term/GO:0004197
Gene Ontology	GO:0004879	nuclear receptor activity	2	44	0.205278	NR3C1|THRB	http://amigo.geneontology.org/amigo/term/GO:0004879
Gene Ontology	GO:0034613	cellular protein localization	2	44	0.205278	DVL2|CTNNA1	http://amigo.geneontology.org/amigo/term/GO:0034613
Gene Ontology	GO:0050885	neuromuscular process controlling balance	2	45	0.205278	DLG4|RBFOX1	http://amigo.geneontology.org/amigo/term/GO:0050885
Gene Ontology	GO:0035556	intracellular signal transduction	5	267	0.205278	DVL2|MAP3K3|NRG3|GUCY1A2|JAK2	http://amigo.geneontology.org/amigo/term/GO:0035556
Gene Ontology	GO:0005929	cilium	3	108	0.205278	RAB10|PTCH1|TTLL6	http://amigo.geneontology.org/amigo/term/GO:0005929
Gene Ontology	GO:0007049	cell cycle	3	111	0.205278	MNAT1|KMT5A|KLHL9	http://amigo.geneontology.org/amigo/term/GO:0007049
Gene Ontology	GO:1904447	folate import across plasma membrane	1	6	0.205278	LRP2	http://amigo.geneontology.org/amigo/term/GO:1904447
Gene Ontology	GO:0043203	axon hillock	1	6	0.205278	TPX2	http://amigo.geneontology.org/amigo/term/GO:0043203
Gene Ontology	GO:0007221	positive regulation of transcription of Notch receptor target	1	6	0.205278	MAML3	http://amigo.geneontology.org/amigo/term/GO:0007221
Gene Ontology	GO:0070324	thyroid hormone binding	1	6	0.205278	THRB	http://amigo.geneontology.org/amigo/term/GO:0070324
Gene Ontology	GO:0036089	cleavage furrow formation	1	6	0.205278	SPIRE2	http://amigo.geneontology.org/amigo/term/GO:0036089
Gene Ontology	GO:0010739	positive regulation of protein kinase A signaling	1	6	0.205278	ADRB2	http://amigo.geneontology.org/amigo/term/GO:0010739
Gene Ontology	GO:0004865	protein serine/threonine phosphatase inhibitor activity	1	6	0.205278	PPP1R14D	http://amigo.geneontology.org/amigo/term/GO:0004865
Gene Ontology	GO:0000002	mitochondrial genome maintenance	1	6	0.205278	SLC25A33	http://amigo.geneontology.org/amigo/term/GO:0000002
Gene Ontology	GO:0051660	establishment of centrosome localization	1	6	0.205278	MISP	http://amigo.geneontology.org/amigo/term/GO:0051660
Gene Ontology	GO:0005916	fascia adherens	1	6	0.205278	CTNNA3	http://amigo.geneontology.org/amigo/term/GO:0005916
Gene Ontology	GO:0098970	postsynaptic neurotransmitter receptor diffusion trapping	1	6	0.205278	DLG4	http://amigo.geneontology.org/amigo/term/GO:0098970
Gene Ontology	GO:0071257	cellular response to electrical stimulus	1	6	0.205278	PALM	http://amigo.geneontology.org/amigo/term/GO:0071257
Gene Ontology	GO:0061676	importin-alpha family protein binding	1	6	0.205278	TPX2	http://amigo.geneontology.org/amigo/term/GO:0061676
Gene Ontology	GO:0060831	smoothened signaling pathway involved in dorsal/ventral neural tube patterning	1	6	0.205278	PTCH1	http://amigo.geneontology.org/amigo/term/GO:0060831
Gene Ontology	GO:0007379	segment specification	1	6	0.205278	DVL2	http://amigo.geneontology.org/amigo/term/GO:0007379
Gene Ontology	GO:0008179	adenylate cyclase binding	1	6	0.205278	ADRB2	http://amigo.geneontology.org/amigo/term/GO:0008179
Gene Ontology	GO:0004983	neuropeptide Y receptor activity	1	6	0.205278	PROKR1	http://amigo.geneontology.org/amigo/term/GO:0004983
Gene Ontology	GO:0015269	calcium-activated potassium channel activity	1	6	0.205278	KCNU1	http://amigo.geneontology.org/amigo/term/GO:0015269
Gene Ontology	GO:0071340	skeletal muscle acetylcholine-gated channel clustering	1	6	0.205278	COLQ	http://amigo.geneontology.org/amigo/term/GO:0071340
Gene Ontology	GO:0003223	ventricular compact myocardium morphogenesis	1	6	0.205278	LRP2	http://amigo.geneontology.org/amigo/term/GO:0003223
Gene Ontology	GO:0060670	branching involved in labyrinthine layer morphogenesis	1	6	0.205278	SPINT1	http://amigo.geneontology.org/amigo/term/GO:0060670
Gene Ontology	GO:0031293	membrane protein intracellular domain proteolysis	1	6	0.205278	RHBDD1	http://amigo.geneontology.org/amigo/term/GO:0031293
Gene Ontology	GO:0030867	rough endoplasmic reticulum membrane	1	6	0.205278	CCDC47	http://amigo.geneontology.org/amigo/term/GO:0030867
Gene Ontology	GO:0098734	macromolecule depalmitoylation	1	6	0.205278	ABHD12	http://amigo.geneontology.org/amigo/term/GO:0098734
Gene Ontology	GO:0042382	paraspeckles	1	6	0.205278	HNRNPM	http://amigo.geneontology.org/amigo/term/GO:0042382
Gene Ontology	GO:0016180	snRNA processing	1	6	0.205278	INTS11	http://amigo.geneontology.org/amigo/term/GO:0016180
Gene Ontology	GO:0030033	microvillus assembly	1	6	0.205278	MYO1A	http://amigo.geneontology.org/amigo/term/GO:0030033
Gene Ontology	GO:0061156	pulmonary artery morphogenesis	1	6	0.205278	LRP2	http://amigo.geneontology.org/amigo/term/GO:0061156
Gene Ontology	GO:0032466	negative regulation of cytokinesis	1	6	0.205278	ZFYVE19	http://amigo.geneontology.org/amigo/term/GO:0032466
Gene Ontology	GO:0015379	potassium:chloride symporter activity	1	6	0.205278	SLC12A6	http://amigo.geneontology.org/amigo/term/GO:0015379
Gene Ontology	GO:0086073	bundle of His cell-Purkinje myocyte adhesion involved in cell communication	1	6	0.205278	CTNNA3	http://amigo.geneontology.org/amigo/term/GO:0086073
Gene Ontology	GO:0016185	synaptic vesicle budding from presynaptic endocytic zone membrane	1	6	0.205278	DNM3	http://amigo.geneontology.org/amigo/term/GO:0016185
Gene Ontology	GO:0045162	clustering of voltage-gated sodium channels	1	6	0.205278	GLDN	http://amigo.geneontology.org/amigo/term/GO:0045162
Gene Ontology	GO:0040016	embryonic cleavage	1	6	0.205278	TOP2A	http://amigo.geneontology.org/amigo/term/GO:0040016
Gene Ontology	GO:0003374	dynamin family protein polymerization involved in mitochondrial fission	1	6	0.205278	DNM3	http://amigo.geneontology.org/amigo/term/GO:0003374
Gene Ontology	GO:0072205	metanephric collecting duct development	1	6	0.205278	PTCH1	http://amigo.geneontology.org/amigo/term/GO:0072205
Gene Ontology	GO:1903426	regulation of reactive oxygen species biosynthetic process	1	6	0.205278	SLC25A33	http://amigo.geneontology.org/amigo/term/GO:1903426
Gene Ontology	GO:0051965	positive regulation of synapse assembly	2	48	0.205278	CLSTN1|LRRTM2	http://amigo.geneontology.org/amigo/term/GO:0051965
Gene Ontology	GO:0045296	cadherin binding	2	48	0.205278	CTNNA1|CTNNA3	http://amigo.geneontology.org/amigo/term/GO:0045296
Gene Ontology	GO:0000166	nucleotide binding	2	48	0.205278	GUCY1A2|APLF	http://amigo.geneontology.org/amigo/term/GO:0000166
Gene Ontology	GO:0005509	calcium ion binding	8	560	0.205278	LRP2|CCDC47|FSTL3|PITPNM2|ADGRV1|NELL2|FBLN7|CLSTN1	http://amigo.geneontology.org/amigo/term/GO:0005509
Gene Ontology	GO:0006508	proteolysis	6	368	0.205278	ADAMTSL3|PRSS57|THSD4|CPA6|RELN|PRTN3	http://amigo.geneontology.org/amigo/term/GO:0006508
Gene Ontology	GO:0043433	negative regulation of DNA-binding transcription factor activity	2	49	0.205278	TCF4|PTCH1	http://amigo.geneontology.org/amigo/term/GO:0043433
Gene Ontology	GO:0045665	negative regulation of neuron differentiation	2	49	0.205278	ZNF536|MIB1	http://amigo.geneontology.org/amigo/term/GO:0045665
Gene Ontology	GO:0004175	endopeptidase activity	2	50	0.205278	PSMA4|RHBDD1	http://amigo.geneontology.org/amigo/term/GO:0004175
Gene Ontology	GO:0098982	GABA-ergic synapse	2	50	0.205278	GABRD|LRRTM2	http://amigo.geneontology.org/amigo/term/GO:0098982
Gene Ontology	GO:0070098	chemokine-mediated signaling pathway	2	50	0.205278	ACKR4|CCRL2	http://amigo.geneontology.org/amigo/term/GO:0070098
Gene Ontology	GO:0030198	extracellular matrix organization	3	117	0.205278	THSD4|SPINT1|COL23A1	http://amigo.geneontology.org/amigo/term/GO:0030198
Gene Ontology	GO:0016323	basolateral plasma membrane	3	117	0.205278	SCRIB|MYO1A|WASF2	http://amigo.geneontology.org/amigo/term/GO:0016323
Gene Ontology	GO:0005813	centrosome	6	375	0.205278	ZFYVE19|IFT46|BICDL1|MIB1|FBXW11|PDE4B	http://amigo.geneontology.org/amigo/term/GO:0005813
Gene Ontology	GO:0016579	protein deubiquitination	2	51	0.205278	USP34|USP7	http://amigo.geneontology.org/amigo/term/GO:0016579
Gene Ontology	GO:0003730	mRNA 3'-UTR binding	2	51	0.205278	BOLL|RBFOX1	http://amigo.geneontology.org/amigo/term/GO:0003730
Gene Ontology	GO:0031985	Golgi cisterna	1	7	0.205278	RAB30	http://amigo.geneontology.org/amigo/term/GO:0031985
Gene Ontology	GO:0051782	negative regulation of cell division	1	7	0.205278	PTCH1	http://amigo.geneontology.org/amigo/term/GO:0051782
Gene Ontology	GO:0015271	outward rectifier potassium channel activity	1	7	0.205278	KCNT2	http://amigo.geneontology.org/amigo/term/GO:0015271
Gene Ontology	GO:0050803	regulation of synapse structure or activity	1	7	0.205278	DNM3	http://amigo.geneontology.org/amigo/term/GO:0050803
Gene Ontology	GO:0010216	maintenance of DNA methylation	1	7	0.205278	USP7	http://amigo.geneontology.org/amigo/term/GO:0010216
Gene Ontology	GO:0042059	negative regulation of epidermal growth factor receptor signaling pathway	1	7	0.205278	RNF126	http://amigo.geneontology.org/amigo/term/GO:0042059
Gene Ontology	GO:0001841	neural tube formation	1	7	0.205278	MIB1	http://amigo.geneontology.org/amigo/term/GO:0001841
Gene Ontology	GO:0007289	spermatid nucleus differentiation	1	7	0.205278	TMF1	http://amigo.geneontology.org/amigo/term/GO:0007289
Gene Ontology	GO:0006048	UDP-N-acetylglucosamine biosynthetic process	1	7	0.205278	GFPT2	http://amigo.geneontology.org/amigo/term/GO:0006048
Gene Ontology	GO:0001921	positive regulation of receptor recycling	1	7	0.205278	SCRIB	http://amigo.geneontology.org/amigo/term/GO:0001921
Gene Ontology	GO:0061575	cyclin-dependent protein serine/threonine kinase activator activity	1	7	0.205278	MNAT1	http://amigo.geneontology.org/amigo/term/GO:0061575
Gene Ontology	GO:0070740	tubulin-glutamic acid ligase activity	1	7	0.205278	TTLL6	http://amigo.geneontology.org/amigo/term/GO:0070740
Gene Ontology	GO:0001768	establishment of T cell polarity	1	7	0.205278	SCRIB	http://amigo.geneontology.org/amigo/term/GO:0001768
Gene Ontology	GO:0071786	endoplasmic reticulum tubular network organization	1	7	0.205278	RAB10	http://amigo.geneontology.org/amigo/term/GO:0071786
Gene Ontology	GO:1902388	ceramide 1-phosphate transfer activity	1	7	0.205278	CPTP	http://amigo.geneontology.org/amigo/term/GO:1902388
Gene Ontology	GO:0140110	transcription regulator activity	1	7	0.205278	SERTAD2	http://amigo.geneontology.org/amigo/term/GO:0140110
Gene Ontology	GO:0033135	regulation of peptidyl-serine phosphorylation	1	7	0.205278	RICTOR	http://amigo.geneontology.org/amigo/term/GO:0033135
Gene Ontology	GO:0042753	positive regulation of circadian rhythm	1	7	0.205278	FBXW11	http://amigo.geneontology.org/amigo/term/GO:0042753
Gene Ontology	GO:0043297	apical junction assembly	1	7	0.205278	CTNNA1	http://amigo.geneontology.org/amigo/term/GO:0043297
Gene Ontology	GO:0043951	negative regulation of cAMP-mediated signaling	1	7	0.205278	CDC34	http://amigo.geneontology.org/amigo/term/GO:0043951
Gene Ontology	GO:1902387	ceramide 1-phosphate binding	1	7	0.205278	CPTP	http://amigo.geneontology.org/amigo/term/GO:1902387
Gene Ontology	GO:2001241	positive regulation of extrinsic apoptotic signaling pathway in absence of ligand	1	7	0.205278	CTNNA1	http://amigo.geneontology.org/amigo/term/GO:2001241
Gene Ontology	GO:0048387	negative regulation of retinoic acid receptor signaling pathway	1	7	0.205278	ZNF536	http://amigo.geneontology.org/amigo/term/GO:0048387
Gene Ontology	GO:0032233	positive regulation of actin filament bundle assembly	1	7	0.205278	PFN1	http://amigo.geneontology.org/amigo/term/GO:0032233
Gene Ontology	GO:0035773	insulin secretion involved in cellular response to glucose stimulus	1	7	0.205278	PTPRN2	http://amigo.geneontology.org/amigo/term/GO:0035773
Gene Ontology	GO:0099536	synaptic signaling	1	7	0.205278	DTNB	http://amigo.geneontology.org/amigo/term/GO:0099536
Gene Ontology	GO:0005915	zonula adherens	1	7	0.205278	CTNNA1	http://amigo.geneontology.org/amigo/term/GO:0005915
Gene Ontology	GO:0005049	nuclear export signal receptor activity	1	7	0.205278	XPO4	http://amigo.geneontology.org/amigo/term/GO:0005049
Gene Ontology	GO:0010669	epithelial structure maintenance	1	7	0.205278	LDB2	http://amigo.geneontology.org/amigo/term/GO:0010669
Gene Ontology	GO:0007260	tyrosine phosphorylation of STAT protein	1	7	0.205278	JAK2	http://amigo.geneontology.org/amigo/term/GO:0007260
Gene Ontology	GO:0044306	neuron projection terminus	1	7	0.205278	DLG4	http://amigo.geneontology.org/amigo/term/GO:0044306
Gene Ontology	GO:0015616	DNA translocase activity	1	7	0.205278	PBRM1	http://amigo.geneontology.org/amigo/term/GO:0015616
Gene Ontology	GO:0050795	regulation of behavior	1	7	0.205278	RELN	http://amigo.geneontology.org/amigo/term/GO:0050795
Gene Ontology	GO:0050953	sensory perception of light stimulus	1	7	0.205278	ADGRV1	http://amigo.geneontology.org/amigo/term/GO:0050953
Gene Ontology	GO:0098693	regulation of synaptic vesicle cycle	1	7	0.205278	RAPGEF4	http://amigo.geneontology.org/amigo/term/GO:0098693
Gene Ontology	GO:0045606	positive regulation of epidermal cell differentiation	1	7	0.205278	PTCH1	http://amigo.geneontology.org/amigo/term/GO:0045606
Gene Ontology	GO:0046833	positive regulation of RNA export from nucleus	1	7	0.205278	KHDRBS1	http://amigo.geneontology.org/amigo/term/GO:0046833
Gene Ontology	GO:1902389	ceramide 1-phosphate transport	1	7	0.205278	CPTP	http://amigo.geneontology.org/amigo/term/GO:1902389
Gene Ontology	GO:0097197	tetraspanin-enriched microdomain	1	7	0.205278	TSPAN9	http://amigo.geneontology.org/amigo/term/GO:0097197
Gene Ontology	GO:0030953	astral microtubule organization	1	7	0.205278	TPPP	http://amigo.geneontology.org/amigo/term/GO:0030953
Gene Ontology	GO:0008525	phosphatidylcholine transporter activity	1	7	0.205278	PITPNM2	http://amigo.geneontology.org/amigo/term/GO:0008525
Gene Ontology	GO:0060982	coronary artery morphogenesis	1	7	0.205278	LRP2	http://amigo.geneontology.org/amigo/term/GO:0060982
Gene Ontology	GO:0042393	histone binding	3	119	0.205278	JAK2|ATAD2B|SMARCA4	http://amigo.geneontology.org/amigo/term/GO:0042393
Gene Ontology	GO:0008584	male gonad development	2	52	0.205278	LRP2|RXFP2	http://amigo.geneontology.org/amigo/term/GO:0008584
Gene Ontology	GO:0050660	flavin adenine dinucleotide binding	2	52	0.205278	ACADVL|ACAD11	http://amigo.geneontology.org/amigo/term/GO:0050660
Gene Ontology	GO:0030425	dendrite	4	201	0.205278	LRP2|GABRD|RELN|PSD2	http://amigo.geneontology.org/amigo/term/GO:0030425
Gene Ontology	GO:0032991	protein-containing complex	5	291	0.205278	SIRT3|MIER2|KHDRBS1|NR3C1|USP7	http://amigo.geneontology.org/amigo/term/GO:0032991
Gene Ontology	GO:0032587	ruffle membrane	2	54	0.205278	PSD2|DLC1	http://amigo.geneontology.org/amigo/term/GO:0032587
Gene Ontology	GO:0031490	chromatin DNA binding	2	54	0.205278	EP300|THRB	http://amigo.geneontology.org/amigo/term/GO:0031490
Gene Ontology	GO:0007224	smoothened signaling pathway	2	54	0.205278	PTCH1|IFT46	http://amigo.geneontology.org/amigo/term/GO:0007224
Gene Ontology	GO:0030027	lamellipodium	3	124	0.205278	CTNNA1|WASF2|CTNNA3	http://amigo.geneontology.org/amigo/term/GO:0030027
Gene Ontology	GO:0032869	cellular response to insulin stimulus	2	55	0.205278	RAB10|SLC25A33	http://amigo.geneontology.org/amigo/term/GO:0032869
Gene Ontology	GO:0060070	canonical Wnt signaling pathway	2	55	0.205278	DVL2|TCF4	http://amigo.geneontology.org/amigo/term/GO:0060070
Gene Ontology	GO:0051379	epinephrine binding	1	8	0.205278	ADRB2	http://amigo.geneontology.org/amigo/term/GO:0051379
Gene Ontology	GO:0048251	elastic fiber assembly	1	8	0.205278	THSD4	http://amigo.geneontology.org/amigo/term/GO:0048251
Gene Ontology	GO:0018024	histone-lysine N-methyltransferase activity	1	8	0.205278	KMT5A	http://amigo.geneontology.org/amigo/term/GO:0018024
Gene Ontology	GO:0031209	SCAR complex	1	8	0.205278	WASF2	http://amigo.geneontology.org/amigo/term/GO:0031209
Gene Ontology	GO:0070417	cellular response to cold	1	8	0.205278	EIF2AK4	http://amigo.geneontology.org/amigo/term/GO:0070417
Gene Ontology	GO:0035137	hindlimb morphogenesis	1	8	0.205278	PTCH1	http://amigo.geneontology.org/amigo/term/GO:0035137
Gene Ontology	GO:0004383	guanylate cyclase activity	1	8	0.205278	GUCY1A2	http://amigo.geneontology.org/amigo/term/GO:0004383
Gene Ontology	GO:0048513	animal organ development	1	8	0.205278	NRG3	http://amigo.geneontology.org/amigo/term/GO:0048513
Gene Ontology	GO:0055064	chloride ion homeostasis	1	8	0.205278	SLC12A6	http://amigo.geneontology.org/amigo/term/GO:0055064
Gene Ontology	GO:0006518	peptide metabolic process	1	8	0.205278	CPM	http://amigo.geneontology.org/amigo/term/GO:0006518
Gene Ontology	GO:0001944	vasculature development	1	8	0.205278	RIC8A	http://amigo.geneontology.org/amigo/term/GO:0001944
Gene Ontology	GO:0036435	K48-linked polyubiquitin modification-dependent protein binding	1	8	0.205278	MINDY2	http://amigo.geneontology.org/amigo/term/GO:0036435
Gene Ontology	GO:0060674	placenta blood vessel development	1	8	0.205278	SPINT1	http://amigo.geneontology.org/amigo/term/GO:0060674
Gene Ontology	GO:0046907	intracellular transport	1	8	0.205278	SPIRE2	http://amigo.geneontology.org/amigo/term/GO:0046907
Gene Ontology	GO:0008090	retrograde axonal transport	1	8	0.205278	FBXW11	http://amigo.geneontology.org/amigo/term/GO:0008090
Gene Ontology	GO:0044322	endoplasmic reticulum quality control compartment	1	8	0.205278	RHBDD1	http://amigo.geneontology.org/amigo/term/GO:0044322
Gene Ontology	GO:0007020	microtubule nucleation	1	8	0.205278	TPX2	http://amigo.geneontology.org/amigo/term/GO:0007020
Gene Ontology	GO:2000781	positive regulation of double-strand break repair	1	8	0.205278	SPIRE2	http://amigo.geneontology.org/amigo/term/GO:2000781
Gene Ontology	GO:0035627	ceramide transport	1	8	0.205278	CPTP	http://amigo.geneontology.org/amigo/term/GO:0035627
Gene Ontology	GO:0090129	positive regulation of synapse maturation	1	8	0.205278	RELN	http://amigo.geneontology.org/amigo/term/GO:0090129
Gene Ontology	GO:0070016	armadillo repeat domain binding	1	8	0.205278	TCF4	http://amigo.geneontology.org/amigo/term/GO:0070016
Gene Ontology	GO:0046785	microtubule polymerization	1	8	0.205278	TPPP	http://amigo.geneontology.org/amigo/term/GO:0046785
Gene Ontology	GO:0006283	transcription-coupled nucleotide-excision repair	1	8	0.205278	USP7	http://amigo.geneontology.org/amigo/term/GO:0006283
Gene Ontology	GO:0071397	cellular response to cholesterol	1	8	0.205278	PTCH1	http://amigo.geneontology.org/amigo/term/GO:0071397
Gene Ontology	GO:0002091	negative regulation of receptor internalization	1	8	0.205278	LRRTM2	http://amigo.geneontology.org/amigo/term/GO:0002091
Gene Ontology	GO:0019773	proteasome core complex, alpha-subunit complex	1	8	0.205278	PSMA4	http://amigo.geneontology.org/amigo/term/GO:0019773
Gene Ontology	GO:0044224	juxtaparanode region of axon	1	8	0.205278	DLG4	http://amigo.geneontology.org/amigo/term/GO:0044224
Gene Ontology	GO:0051639	actin filament network formation	1	8	0.205278	SPIRE2	http://amigo.geneontology.org/amigo/term/GO:0051639
Gene Ontology	GO:0001222	transcription corepressor binding	1	8	0.205278	PHF12	http://amigo.geneontology.org/amigo/term/GO:0001222
Gene Ontology	GO:0030949	positive regulation of vascular endothelial growth factor receptor signaling pathway	1	8	0.205278	PRKD2	http://amigo.geneontology.org/amigo/term/GO:0030949
Gene Ontology	GO:2000573	positive regulation of DNA biosynthetic process	1	8	0.205278	PRKD2	http://amigo.geneontology.org/amigo/term/GO:2000573
Gene Ontology	GO:0006002	fructose 6-phosphate metabolic process	1	8	0.205278	GFPT2	http://amigo.geneontology.org/amigo/term/GO:0006002
Gene Ontology	GO:0032593	insulin-responsive compartment	1	8	0.205278	RAB10	http://amigo.geneontology.org/amigo/term/GO:0032593
Gene Ontology	GO:2000601	positive regulation of Arp2/3 complex-mediated actin nucleation	1	8	0.205278	WASF2	http://amigo.geneontology.org/amigo/term/GO:2000601
Gene Ontology	GO:0016580	Sin3 complex	1	8	0.205278	PHF12	http://amigo.geneontology.org/amigo/term/GO:0016580
Gene Ontology	GO:0060074	synapse maturation	1	8	0.205278	PALM	http://amigo.geneontology.org/amigo/term/GO:0060074
Gene Ontology	GO:0016010	dystrophin-associated glycoprotein complex	1	8	0.205278	SNTB2	http://amigo.geneontology.org/amigo/term/GO:0016010
Gene Ontology	GO:0000138	Golgi trans cisterna	1	8	0.205278	BET1L	http://amigo.geneontology.org/amigo/term/GO:0000138
Gene Ontology	GO:0008494	translation activator activity	1	8	0.205278	BOLL	http://amigo.geneontology.org/amigo/term/GO:0008494
Gene Ontology	GO:1900119	positive regulation of execution phase of apoptosis	1	8	0.205278	DLC1	http://amigo.geneontology.org/amigo/term/GO:1900119
Gene Ontology	GO:0008519	ammonium transmembrane transporter activity	1	8	0.205278	SLC12A6	http://amigo.geneontology.org/amigo/term/GO:0008519
Gene Ontology	GO:1900271	regulation of long-term synaptic potentiation	1	8	0.205278	PAIP2	http://amigo.geneontology.org/amigo/term/GO:1900271
Gene Ontology	GO:0030518	intracellular steroid hormone receptor signaling pathway	1	8	0.205278	NR3C1	http://amigo.geneontology.org/amigo/term/GO:0030518
Gene Ontology	GO:0000900	translation repressor activity, mRNA regulatory element binding	1	8	0.205278	PAIP2	http://amigo.geneontology.org/amigo/term/GO:0000900
Gene Ontology	GO:0006390	mitochondrial transcription	1	8	0.205278	SLC25A33	http://amigo.geneontology.org/amigo/term/GO:0006390
Gene Ontology	GO:0098887	neurotransmitter receptor transport, endosome to postsynaptic membrane	1	8	0.205278	SCRIB	http://amigo.geneontology.org/amigo/term/GO:0098887
Gene Ontology	GO:0031643	positive regulation of myelination	1	8	0.205278	TPPP	http://amigo.geneontology.org/amigo/term/GO:0031643
Gene Ontology	GO:0042074	cell migration involved in gastrulation	1	8	0.205278	RIC8A	http://amigo.geneontology.org/amigo/term/GO:0042074
Gene Ontology	GO:0060068	vagina development	1	8	0.205278	LRP2	http://amigo.geneontology.org/amigo/term/GO:0060068
Gene Ontology	GO:0034983	peptidyl-lysine deacetylation	1	8	0.205278	SIRT3	http://amigo.geneontology.org/amigo/term/GO:0034983
Gene Ontology	GO:0001709	cell fate determination	1	8	0.205278	PTCH1	http://amigo.geneontology.org/amigo/term/GO:0001709
Gene Ontology	GO:0005901	caveola	2	56	0.205278	PTCH1|DLC1	http://amigo.geneontology.org/amigo/term/GO:0005901
Gene Ontology	GO:0032092	positive regulation of protein binding	2	56	0.205278	TCF4|EP300	http://amigo.geneontology.org/amigo/term/GO:0032092
Gene Ontology	GO:0030496	midbody	3	126	0.205278	ZFYVE19|PTCH1|KLHL9	http://amigo.geneontology.org/amigo/term/GO:0030496
Gene Ontology	GO:0006935	chemotaxis	2	57	0.205278	ACKR4|CCRL2	http://amigo.geneontology.org/amigo/term/GO:0006935
Gene Ontology	GO:0019722	calcium-mediated signaling	2	57	0.205278	ACKR4|CCRL2	http://amigo.geneontology.org/amigo/term/GO:0019722
Gene Ontology	GO:0005815	microtubule organizing center	2	57	0.205278	EHBP1|SPECC1	http://amigo.geneontology.org/amigo/term/GO:0005815
Gene Ontology	GO:0030433	ubiquitin-dependent ERAD pathway	2	57	0.205278	CCDC47|DNAJC18	http://amigo.geneontology.org/amigo/term/GO:0030433
Gene Ontology	GO:0098794	postsynapse	2	58	0.205278	PSD2|ADGRV1	http://amigo.geneontology.org/amigo/term/GO:0098794
Gene Ontology	GO:0043161	proteasome-mediated ubiquitin-dependent protein catabolic process	3	130	0.205278	RNF126|CDC34|PSMA4	http://amigo.geneontology.org/amigo/term/GO:0043161
Gene Ontology	GO:0030863	cortical cytoskeleton	1	9	0.205278	DLG4	http://amigo.geneontology.org/amigo/term/GO:0030863
Gene Ontology	GO:0005675	transcription factor TFIIH holo complex	1	9	0.205278	MNAT1	http://amigo.geneontology.org/amigo/term/GO:0005675
Gene Ontology	GO:0045947	negative regulation of translational initiation	1	9	0.205278	PAIP2	http://amigo.geneontology.org/amigo/term/GO:0045947
Gene Ontology	GO:0048193	Golgi vesicle transport	1	9	0.205278	SPIRE2	http://amigo.geneontology.org/amigo/term/GO:0048193
Gene Ontology	GO:0003906	DNA-(apurinic or apyrimidinic site) endonuclease activity	1	9	0.205278	APLF	http://amigo.geneontology.org/amigo/term/GO:0003906
Gene Ontology	GO:0004115	3',5'-cyclic-AMP phosphodiesterase activity	1	9	0.205278	PDE4B	http://amigo.geneontology.org/amigo/term/GO:0004115
Gene Ontology	GO:0070262	peptidyl-serine dephosphorylation	1	9	0.205278	PPP2R2B	http://amigo.geneontology.org/amigo/term/GO:0070262
Gene Ontology	GO:2001223	negative regulation of neuron migration	1	9	0.205278	NRG3	http://amigo.geneontology.org/amigo/term/GO:2001223
Gene Ontology	GO:0016600	flotillin complex	1	9	0.205278	CTNNA1	http://amigo.geneontology.org/amigo/term/GO:0016600
Gene Ontology	GO:0031932	TORC2 complex	1	9	0.205278	RICTOR	http://amigo.geneontology.org/amigo/term/GO:0031932
Gene Ontology	GO:0033327	Leydig cell differentiation	1	9	0.205278	TMF1	http://amigo.geneontology.org/amigo/term/GO:0033327
Gene Ontology	GO:0001527	microfibril	1	9	0.205278	THSD4	http://amigo.geneontology.org/amigo/term/GO:0001527
Gene Ontology	GO:2000310	regulation of NMDA receptor activity	1	9	0.205278	RELN	http://amigo.geneontology.org/amigo/term/GO:2000310
Gene Ontology	GO:0006265	DNA topological change	1	9	0.205278	TOP2A	http://amigo.geneontology.org/amigo/term/GO:0006265
Gene Ontology	GO:0098911	regulation of ventricular cardiac muscle cell action potential	1	9	0.205278	CTNNA3	http://amigo.geneontology.org/amigo/term/GO:0098911
Gene Ontology	GO:0050806	positive regulation of synaptic transmission	1	9	0.205278	CLSTN1	http://amigo.geneontology.org/amigo/term/GO:0050806
Gene Ontology	GO:0007190	activation of adenylate cyclase activity	1	9	0.205278	ADRB2	http://amigo.geneontology.org/amigo/term/GO:0007190
Gene Ontology	GO:0006110	regulation of glycolytic process	1	9	0.205278	EP300	http://amigo.geneontology.org/amigo/term/GO:0006110
Gene Ontology	GO:0071933	Arp2/3 complex binding	1	9	0.205278	WASF2	http://amigo.geneontology.org/amigo/term/GO:0071933
Gene Ontology	GO:0005222	intracellular cAMP-activated cation channel activity	1	9	0.205278	HCN2	http://amigo.geneontology.org/amigo/term/GO:0005222
Gene Ontology	GO:0006376	mRNA splice site selection	1	9	0.205278	PUF60	http://amigo.geneontology.org/amigo/term/GO:0006376
Gene Ontology	GO:0060765	regulation of androgen receptor signaling pathway	1	9	0.205278	EP300	http://amigo.geneontology.org/amigo/term/GO:0060765
Gene Ontology	GO:0030371	translation repressor activity	1	9	0.205278	PAIP2	http://amigo.geneontology.org/amigo/term/GO:0030371
Gene Ontology	GO:0008970	phospholipase A1 activity	1	9	0.205278	ABHD3	http://amigo.geneontology.org/amigo/term/GO:0008970
Gene Ontology	GO:0097157	pre-mRNA intronic binding	1	9	0.205278	EP300	http://amigo.geneontology.org/amigo/term/GO:0097157
Gene Ontology	GO:0061003	positive regulation of dendritic spine morphogenesis	1	9	0.205278	RELN	http://amigo.geneontology.org/amigo/term/GO:0061003
Gene Ontology	GO:0002082	regulation of oxidative phosphorylation	1	9	0.205278	SLC25A33	http://amigo.geneontology.org/amigo/term/GO:0002082
Gene Ontology	GO:0016188	synaptic vesicle maturation	1	9	0.205278	DLG4	http://amigo.geneontology.org/amigo/term/GO:0016188
Gene Ontology	GO:0046007	negative regulation of activated T cell proliferation	1	9	0.205278	SCRIB	http://amigo.geneontology.org/amigo/term/GO:0046007
Gene Ontology	GO:0071014	post-mRNA release spliceosomal complex	1	9	0.205278	HNRNPM	http://amigo.geneontology.org/amigo/term/GO:0071014
Gene Ontology	GO:0004114	3',5'-cyclic-nucleotide phosphodiesterase activity	1	9	0.205278	PDE4B	http://amigo.geneontology.org/amigo/term/GO:0004114
Gene Ontology	GO:0098719	sodium ion import across plasma membrane	1	9	0.205278	HCN2	http://amigo.geneontology.org/amigo/term/GO:0098719
Gene Ontology	GO:0031936	negative regulation of chromatin silencing	1	9	0.205278	ATAD2B	http://amigo.geneontology.org/amigo/term/GO:0031936
Gene Ontology	GO:0031594	neuromuscular junction	2	59	0.205278	DLG4|COLQ	http://amigo.geneontology.org/amigo/term/GO:0031594
Gene Ontology	GO:0098978	glutamatergic synapse	4	215	0.205278	PSD2|NRG3|CLSTN1|DLG4	http://amigo.geneontology.org/amigo/term/GO:0098978
Gene Ontology	GO:0005886	plasma membrane	23	2339	0.205278	EMCN|PDS5A|MYO1A|COLQ|DNM3|DTNB|SPINT1|GLDN|RELN|RAB10|BSG|RALGAPA2|RIC8A|CPTP|EHBP1|LDB2|PALM|CTNNA1|MISP|MCC|KCNT2|WIPF2|PTCH1	http://amigo.geneontology.org/amigo/term/GO:0005886
Gene Ontology	GO:0031514	motile cilium	2	60	0.205278	DNAH2|IFT46	http://amigo.geneontology.org/amigo/term/GO:0031514
Gene Ontology	GO:0005925	focal adhesion	3	133	0.205278	MISP|DLC1|LPP	http://amigo.geneontology.org/amigo/term/GO:0005925
Gene Ontology	GO:0001227	DNA-binding transcription repressor activity, RNA polymerase II-specific	4	218	0.205278	NR3C1|SCRT1|ZNF536|PCGF6	http://amigo.geneontology.org/amigo/term/GO:0001227
Gene Ontology	GO:0050852	T cell receptor signaling pathway	2	61	0.205278	PDE4B|PRKD2	http://amigo.geneontology.org/amigo/term/GO:0050852
Gene Ontology	GO:0090305	nucleic acid phosphodiester bond hydrolysis	2	61	0.205278	APLF|EXD1	http://amigo.geneontology.org/amigo/term/GO:0090305
Gene Ontology	GO:0018026	peptidyl-lysine monomethylation	1	10	0.205278	KMT5A	http://amigo.geneontology.org/amigo/term/GO:0018026
Gene Ontology	GO:0003139	secondary heart field specification	1	10	0.205278	LRP2	http://amigo.geneontology.org/amigo/term/GO:0003139
Gene Ontology	GO:0000012	single strand break repair	1	10	0.205278	APLF	http://amigo.geneontology.org/amigo/term/GO:0000012
Gene Ontology	GO:0006983	ER overload response	1	10	0.205278	CCDC47	http://amigo.geneontology.org/amigo/term/GO:0006983
Gene Ontology	GO:0045717	negative regulation of fatty acid biosynthetic process	1	10	0.205278	ACADVL	http://amigo.geneontology.org/amigo/term/GO:0045717
Gene Ontology	GO:0009792	embryo development ending in birth or egg hatching	1	10	0.205278	RICTOR	http://amigo.geneontology.org/amigo/term/GO:0009792
Gene Ontology	GO:0097060	synaptic membrane	1	10	0.205278	SCRIB	http://amigo.geneontology.org/amigo/term/GO:0097060
Gene Ontology	GO:0048265	response to pain	1	10	0.205278	RELN	http://amigo.geneontology.org/amigo/term/GO:0048265
Gene Ontology	GO:0046549	retinal cone cell development	1	10	0.205278	THRB	http://amigo.geneontology.org/amigo/term/GO:0046549
Gene Ontology	GO:0034968	histone lysine methylation	1	10	0.205278	KMT5A	http://amigo.geneontology.org/amigo/term/GO:0034968
Gene Ontology	GO:0008156	negative regulation of DNA replication	1	10	0.205278	PDS5A	http://amigo.geneontology.org/amigo/term/GO:0008156
Gene Ontology	GO:0070935	3'-UTR-mediated mRNA stabilization	1	10	0.205278	BOLL	http://amigo.geneontology.org/amigo/term/GO:0070935
Gene Ontology	GO:0045862	positive regulation of proteolysis	1	10	0.205278	FBXW11	http://amigo.geneontology.org/amigo/term/GO:0045862
Gene Ontology	GO:0005875	microtubule associated complex	1	10	0.205278	FBXW11	http://amigo.geneontology.org/amigo/term/GO:0005875
Gene Ontology	GO:0017166	vinculin binding	1	10	0.205278	CTNNA1	http://amigo.geneontology.org/amigo/term/GO:0017166
Gene Ontology	GO:0098703	calcium ion import across plasma membrane	1	10	0.205278	ADGRV1	http://amigo.geneontology.org/amigo/term/GO:0098703
Gene Ontology	GO:0090181	regulation of cholesterol metabolic process	1	10	0.205278	ACADVL	http://amigo.geneontology.org/amigo/term/GO:0090181
Gene Ontology	GO:0043616	keratinocyte proliferation	1	10	0.205278	PTCH1	http://amigo.geneontology.org/amigo/term/GO:0043616
Gene Ontology	GO:2000146	negative regulation of cell motility	1	10	0.205278	CTNNA1	http://amigo.geneontology.org/amigo/term/GO:2000146
Gene Ontology	GO:0018095	protein polyglutamylation	1	10	0.205278	TTLL6	http://amigo.geneontology.org/amigo/term/GO:0018095
Gene Ontology	GO:0034551	mitochondrial respiratory chain complex III assembly	1	10	0.205278	SLC25A33	http://amigo.geneontology.org/amigo/term/GO:0034551
Gene Ontology	GO:0034452	dynactin binding	1	10	0.205278	BICDL1	http://amigo.geneontology.org/amigo/term/GO:0034452
Gene Ontology	GO:0071203	WASH complex	1	10	0.205278	DNAJC13	http://amigo.geneontology.org/amigo/term/GO:0071203
Gene Ontology	GO:0048096	chromatin-mediated maintenance of transcription	1	10	0.205278	SERTAD2	http://amigo.geneontology.org/amigo/term/GO:0048096
Gene Ontology	GO:0002024	diet induced thermogenesis	1	10	0.205278	ADRB2	http://amigo.geneontology.org/amigo/term/GO:0002024
Gene Ontology	GO:0010954	positive regulation of protein processing	1	10	0.205278	RHBDD1	http://amigo.geneontology.org/amigo/term/GO:0010954
Gene Ontology	GO:0003094	glomerular filtration	1	10	0.205278	XPNPEP3	http://amigo.geneontology.org/amigo/term/GO:0003094
Gene Ontology	GO:0045010	actin nucleation	1	10	0.205278	SPIRE2	http://amigo.geneontology.org/amigo/term/GO:0045010
Gene Ontology	GO:0060644	mammary gland epithelial cell differentiation	1	10	0.205278	PTCH1	http://amigo.geneontology.org/amigo/term/GO:0060644
Gene Ontology	GO:0048471	perinuclear region of cytoplasm	6	411	0.206236	TPPP|RAB10|PDE4B|PTCH1|CDK2AP1|EPG5	http://amigo.geneontology.org/amigo/term/GO:0048471
Gene Ontology	GO:0000381	regulation of alternative mRNA splicing, via spliceosome	2	63	0.207917	PUF60|KHDRBS1	http://amigo.geneontology.org/amigo/term/GO:0000381
Gene Ontology	GO:0051091	positive regulation of DNA-binding transcription factor activity	2	64	0.207917	DVL2|EP300	http://amigo.geneontology.org/amigo/term/GO:0051091
Gene Ontology	GO:0016604	nuclear body	4	226	0.207917	DVL2|SCRT1|THRB|PTPN23	http://amigo.geneontology.org/amigo/term/GO:0016604
Gene Ontology	GO:0060326	cell chemotaxis	2	65	0.207917	ACKR4|CCRL2	http://amigo.geneontology.org/amigo/term/GO:0060326
Gene Ontology	GO:0045444	fat cell differentiation	2	65	0.207917	TCF4|EP300	http://amigo.geneontology.org/amigo/term/GO:0045444
Gene Ontology	GO:0043923	positive regulation by host of viral transcription	1	11	0.207917	EP300	http://amigo.geneontology.org/amigo/term/GO:0043923
Gene Ontology	GO:0008016	regulation of heart contraction	1	11	0.207917	THRB	http://amigo.geneontology.org/amigo/term/GO:0008016
Gene Ontology	GO:0051895	negative regulation of focal adhesion assembly	1	11	0.207917	DLC1	http://amigo.geneontology.org/amigo/term/GO:0051895
Gene Ontology	GO:0034587	piRNA metabolic process	1	11	0.207917	EXD1	http://amigo.geneontology.org/amigo/term/GO:0034587
Gene Ontology	GO:0071564	npBAF complex	1	11	0.207917	SMARCA4	http://amigo.geneontology.org/amigo/term/GO:0071564
Gene Ontology	GO:0090136	epithelial cell-cell adhesion	1	11	0.207917	CTNNA1	http://amigo.geneontology.org/amigo/term/GO:0090136
Gene Ontology	GO:0070403	NAD+ binding	1	11	0.207917	SIRT3	http://amigo.geneontology.org/amigo/term/GO:0070403
Gene Ontology	GO:0071850	mitotic cell cycle arrest	1	11	0.207917	DDIAS	http://amigo.geneontology.org/amigo/term/GO:0071850
Gene Ontology	GO:0008569	ATP-dependent microtubule motor activity, minus-end-directed	1	11	0.207917	DNAH2	http://amigo.geneontology.org/amigo/term/GO:0008569
Gene Ontology	GO:0046470	phosphatidylcholine metabolic process	1	11	0.207917	ABHD3	http://amigo.geneontology.org/amigo/term/GO:0046470
Gene Ontology	GO:0007191	adenylate cyclase-activating dopamine receptor signaling pathway	1	11	0.207917	GNB1	http://amigo.geneontology.org/amigo/term/GO:0007191
Gene Ontology	GO:0051013	microtubule severing	1	11	0.207917	TTLL6	http://amigo.geneontology.org/amigo/term/GO:0051013
Gene Ontology	GO:0008301	DNA binding, bending	1	11	0.207917	TOP2A	http://amigo.geneontology.org/amigo/term/GO:0008301
Gene Ontology	GO:0010821	regulation of mitochondrion organization	1	11	0.207917	EP300	http://amigo.geneontology.org/amigo/term/GO:0010821
Gene Ontology	GO:0071625	vocalization behavior	1	11	0.207917	DLG4	http://amigo.geneontology.org/amigo/term/GO:0071625
Gene Ontology	GO:0070593	dendrite self-avoidance	1	11	0.207917	BSG	http://amigo.geneontology.org/amigo/term/GO:0070593
Gene Ontology	GO:0060236	regulation of mitotic spindle organization	1	11	0.207917	TPX2	http://amigo.geneontology.org/amigo/term/GO:0060236
Gene Ontology	GO:0000956	nuclear-transcribed mRNA catabolic process	1	11	0.207917	NBAS	http://amigo.geneontology.org/amigo/term/GO:0000956
Gene Ontology	GO:0055075	potassium ion homeostasis	1	11	0.207917	SLC12A6	http://amigo.geneontology.org/amigo/term/GO:0055075
Gene Ontology	GO:0032691	negative regulation of interleukin-1 beta production	1	11	0.207917	CPTP	http://amigo.geneontology.org/amigo/term/GO:0032691
Gene Ontology	GO:1900273	positive regulation of long-term synaptic potentiation	1	11	0.207917	RELN	http://amigo.geneontology.org/amigo/term/GO:1900273
Gene Ontology	GO:0006182	cGMP biosynthetic process	1	11	0.207917	GUCY1A2	http://amigo.geneontology.org/amigo/term/GO:0006182
Gene Ontology	GO:0009395	phospholipid catabolic process	1	11	0.207917	ABHD12	http://amigo.geneontology.org/amigo/term/GO:0009395
Gene Ontology	GO:0031489	myosin V binding	1	11	0.207917	RAB10	http://amigo.geneontology.org/amigo/term/GO:0031489
Gene Ontology	GO:0050765	negative regulation of phagocytosis	1	11	0.207917	PRTN3	http://amigo.geneontology.org/amigo/term/GO:0050765
Gene Ontology	GO:0009986	cell surface	5	325	0.212165	TSPEAR|RTN4RL2|ADGRV1|CLSTN1|GLDN	http://amigo.geneontology.org/amigo/term/GO:0009986
Gene Ontology	GO:0051087	chaperone binding	2	67	0.212165	LRP2|PTGES3	http://amigo.geneontology.org/amigo/term/GO:0051087
Gene Ontology	GO:0019904	protein domain specific binding	3	144	0.212165	DVL2|KHDRBS1|HNRNPM	http://amigo.geneontology.org/amigo/term/GO:0019904
Gene Ontology	GO:0035091	phosphatidylinositol binding	2	68	0.212165	PHF12|PITPNM2	http://amigo.geneontology.org/amigo/term/GO:0035091
Gene Ontology	GO:0071565	nBAF complex	1	12	0.212165	SMARCA4	http://amigo.geneontology.org/amigo/term/GO:0071565
Gene Ontology	GO:0005088	Ras guanyl-nucleotide exchange factor activity	1	12	0.212165	RAPGEF4	http://amigo.geneontology.org/amigo/term/GO:0005088
Gene Ontology	GO:0071782	endoplasmic reticulum tubular network	1	12	0.212165	RAB10	http://amigo.geneontology.org/amigo/term/GO:0071782
Gene Ontology	GO:0048745	smooth muscle tissue development	1	12	0.212165	PTCH1	http://amigo.geneontology.org/amigo/term/GO:0048745
Gene Ontology	GO:0097381	photoreceptor disc membrane	1	12	0.212165	GNB1	http://amigo.geneontology.org/amigo/term/GO:0097381
Gene Ontology	GO:0000228	nuclear chromosome	1	12	0.212165	TOP2A	http://amigo.geneontology.org/amigo/term/GO:0000228
Gene Ontology	GO:0031929	TOR signaling	1	12	0.212165	RICTOR	http://amigo.geneontology.org/amigo/term/GO:0031929
Gene Ontology	GO:0022038	corpus callosum development	1	12	0.212165	RTN4RL2	http://amigo.geneontology.org/amigo/term/GO:0022038
Gene Ontology	GO:0090179	planar cell polarity pathway involved in neural tube closure	1	12	0.212165	DVL2	http://amigo.geneontology.org/amigo/term/GO:0090179
Gene Ontology	GO:0035641	locomotory exploration behavior	1	12	0.212165	DLG4	http://amigo.geneontology.org/amigo/term/GO:0035641
Gene Ontology	GO:0004622	lysophospholipase activity	1	12	0.212165	ABHD12	http://amigo.geneontology.org/amigo/term/GO:0004622
Gene Ontology	GO:0031616	spindle pole centrosome	1	12	0.212165	MISP	http://amigo.geneontology.org/amigo/term/GO:0031616
Gene Ontology	GO:0070182	DNA polymerase binding	1	12	0.212165	CDK2AP1	http://amigo.geneontology.org/amigo/term/GO:0070182
Gene Ontology	GO:0009790	embryo development	1	12	0.212165	SCRIB	http://amigo.geneontology.org/amigo/term/GO:0009790
Gene Ontology	GO:0045116	protein neddylation	1	12	0.212165	UBE2F	http://amigo.geneontology.org/amigo/term/GO:0045116
Gene Ontology	GO:0051131	chaperone-mediated protein complex assembly	1	12	0.212165	PTGES3	http://amigo.geneontology.org/amigo/term/GO:0051131
Gene Ontology	GO:2000463	positive regulation of excitatory postsynaptic potential	1	12	0.212165	RELN	http://amigo.geneontology.org/amigo/term/GO:2000463
Gene Ontology	GO:0071711	basement membrane organization	1	12	0.212165	RIC8A	http://amigo.geneontology.org/amigo/term/GO:0071711
Gene Ontology	GO:1903672	positive regulation of sprouting angiogenesis	1	12	0.212165	BMPER	http://amigo.geneontology.org/amigo/term/GO:1903672
Gene Ontology	GO:0000930	gamma-tubulin complex	1	12	0.212165	PDE4B	http://amigo.geneontology.org/amigo/term/GO:0000930
Gene Ontology	GO:0008236	serine-type peptidase activity	1	12	0.212165	RELN	http://amigo.geneontology.org/amigo/term/GO:0008236
Gene Ontology	GO:0097623	potassium ion export across plasma membrane	1	12	0.212165	KCNT2	http://amigo.geneontology.org/amigo/term/GO:0097623
Gene Ontology	GO:0008654	phospholipid biosynthetic process	1	12	0.212165	ISYNA1	http://amigo.geneontology.org/amigo/term/GO:0008654
Gene Ontology	GO:1902230	negative regulation of intrinsic apoptotic signaling pathway in response to DNA damage	1	12	0.212165	DDIAS	http://amigo.geneontology.org/amigo/term/GO:1902230
Gene Ontology	GO:0003676	nucleic acid binding	4	235	0.214305	GPATCH8|ZNF18|EXD2|EXD1	http://amigo.geneontology.org/amigo/term/GO:0003676
Gene Ontology	GO:0072686	mitotic spindle	2	69	0.214396	TPPP|TPX2	http://amigo.geneontology.org/amigo/term/GO:0072686
Gene Ontology	GO:0019899	enzyme binding	3	147	0.214694	LDB2|THRB|PRTN3	http://amigo.geneontology.org/amigo/term/GO:0019899
Gene Ontology	GO:0050862	positive regulation of T cell receptor signaling pathway	1	13	0.217483	PRKD2	http://amigo.geneontology.org/amigo/term/GO:0050862
Gene Ontology	GO:0002028	regulation of sodium ion transport	1	13	0.217483	ADRB2	http://amigo.geneontology.org/amigo/term/GO:0002028
Gene Ontology	GO:0007004	telomere maintenance via telomerase	1	13	0.217483	PTGES3	http://amigo.geneontology.org/amigo/term/GO:0007004
Gene Ontology	GO:0035255	ionotropic glutamate receptor binding	1	13	0.217483	DLG4	http://amigo.geneontology.org/amigo/term/GO:0035255
Gene Ontology	GO:0031527	filopodium membrane	1	13	0.217483	PALM	http://amigo.geneontology.org/amigo/term/GO:0031527
Gene Ontology	GO:0006111	regulation of gluconeogenesis	1	13	0.217483	USP7	http://amigo.geneontology.org/amigo/term/GO:0006111
Gene Ontology	GO:0001819	positive regulation of cytokine production	1	13	0.217483	TMF1	http://amigo.geneontology.org/amigo/term/GO:0001819
Gene Ontology	GO:0019933	cAMP-mediated signaling	1	13	0.217483	RAPGEF4	http://amigo.geneontology.org/amigo/term/GO:0019933
Gene Ontology	GO:0006884	cell volume homeostasis	1	13	0.217483	SLC12A6	http://amigo.geneontology.org/amigo/term/GO:0006884
Gene Ontology	GO:0021819	layer formation in cerebral cortex	1	13	0.217483	RELN	http://amigo.geneontology.org/amigo/term/GO:0021819
Gene Ontology	GO:0021522	spinal cord motor neuron differentiation	1	13	0.217483	PTCH1	http://amigo.geneontology.org/amigo/term/GO:0021522
Gene Ontology	GO:0032469	endoplasmic reticulum calcium ion homeostasis	1	13	0.217483	CCDC47	http://amigo.geneontology.org/amigo/term/GO:0032469
Gene Ontology	GO:0000712	resolution of meiotic recombination intermediates	1	13	0.217483	TOP2A	http://amigo.geneontology.org/amigo/term/GO:0000712
Gene Ontology	GO:0044255	cellular lipid metabolic process	1	13	0.217483	ABHD3	http://amigo.geneontology.org/amigo/term/GO:0044255
Gene Ontology	GO:0007512	adult heart development	1	13	0.217483	MNAT1	http://amigo.geneontology.org/amigo/term/GO:0007512
Gene Ontology	GO:0001556	oocyte maturation	1	13	0.217483	DMC1	http://amigo.geneontology.org/amigo/term/GO:0001556
Gene Ontology	GO:0000159	protein phosphatase type 2A complex	1	13	0.217483	PPP2R2B	http://amigo.geneontology.org/amigo/term/GO:0000159
Gene Ontology	GO:0045807	positive regulation of endocytosis	1	13	0.217483	MIB1	http://amigo.geneontology.org/amigo/term/GO:0045807
Gene Ontology	GO:0060997	dendritic spine morphogenesis	1	13	0.217483	DLG4	http://amigo.geneontology.org/amigo/term/GO:0060997
Gene Ontology	GO:0004252	serine-type endopeptidase activity	3	154	0.221057	PRSS57|PRTN3|RHBDD1	http://amigo.geneontology.org/amigo/term/GO:0004252
Gene Ontology	GO:0032482	Rab protein signal transduction	1	14	0.221057	RAB30	http://amigo.geneontology.org/amigo/term/GO:0032482
Gene Ontology	GO:2000773	negative regulation of cellular senescence	1	14	0.221057	MAP3K3	http://amigo.geneontology.org/amigo/term/GO:2000773
Gene Ontology	GO:0010001	glial cell differentiation	1	14	0.221057	RELN	http://amigo.geneontology.org/amigo/term/GO:0010001
Gene Ontology	GO:0035458	cellular response to interferon-beta	1	14	0.221057	CDC34	http://amigo.geneontology.org/amigo/term/GO:0035458
Gene Ontology	GO:0006541	glutamine metabolic process	1	14	0.221057	GFPT2	http://amigo.geneontology.org/amigo/term/GO:0006541
Gene Ontology	GO:0030220	platelet formation	1	14	0.221057	EP300	http://amigo.geneontology.org/amigo/term/GO:0030220
Gene Ontology	GO:0007099	centriole replication	1	14	0.221057	DEUP1	http://amigo.geneontology.org/amigo/term/GO:0007099
Gene Ontology	GO:0045197	establishment or maintenance of epithelial cell apical/basal polarity	1	14	0.221057	SCRIB	http://amigo.geneontology.org/amigo/term/GO:0045197
Gene Ontology	GO:0071549	cellular response to dexamethasone stimulus	1	14	0.221057	NR3C1	http://amigo.geneontology.org/amigo/term/GO:0071549
Gene Ontology	GO:0004698	calcium-dependent protein kinase C activity	1	14	0.221057	PRKD2	http://amigo.geneontology.org/amigo/term/GO:0004698
Gene Ontology	GO:0008593	regulation of Notch signaling pathway	1	14	0.221057	TSPEAR	http://amigo.geneontology.org/amigo/term/GO:0008593
Gene Ontology	GO:0007097	nuclear migration	1	14	0.221057	FBXW11	http://amigo.geneontology.org/amigo/term/GO:0007097
Gene Ontology	GO:0001675	acrosome assembly	1	14	0.221057	TMF1	http://amigo.geneontology.org/amigo/term/GO:0001675
Gene Ontology	GO:0008331	high voltage-gated calcium channel activity	1	14	0.221057	SCN8A	http://amigo.geneontology.org/amigo/term/GO:0008331
Gene Ontology	GO:0045055	regulated exocytosis	1	14	0.221057	RAB10	http://amigo.geneontology.org/amigo/term/GO:0045055
Gene Ontology	GO:0001659	temperature homeostasis	1	14	0.221057	ACADVL	http://amigo.geneontology.org/amigo/term/GO:0001659
Gene Ontology	GO:0030667	secretory granule membrane	1	14	0.221057	PTPRN2	http://amigo.geneontology.org/amigo/term/GO:0030667
Gene Ontology	GO:0061136	regulation of proteasomal protein catabolic process	1	14	0.221057	TMF1	http://amigo.geneontology.org/amigo/term/GO:0061136
Gene Ontology	GO:0001516	prostaglandin biosynthetic process	1	14	0.221057	PTGES3	http://amigo.geneontology.org/amigo/term/GO:0001516
Gene Ontology	GO:0045721	negative regulation of gluconeogenesis	1	14	0.221057	EP300	http://amigo.geneontology.org/amigo/term/GO:0045721
Gene Ontology	GO:0071380	cellular response to prostaglandin E stimulus	1	14	0.221057	GNB1	http://amigo.geneontology.org/amigo/term/GO:0071380
Gene Ontology	GO:0030050	vesicle transport along actin filament	1	14	0.221057	MYO1A	http://amigo.geneontology.org/amigo/term/GO:0030050
Gene Ontology	GO:0060088	auditory receptor cell stereocilium organization	1	14	0.221057	SCRIB	http://amigo.geneontology.org/amigo/term/GO:0060088
Gene Ontology	GO:0043025	neuronal cell body	3	156	0.224024	GABRD|FBXW11|PSD2	http://amigo.geneontology.org/amigo/term/GO:0043025
Gene Ontology	GO:0006366	transcription by RNA polymerase II	2	75	0.224024	DVL2|MNAT1	http://amigo.geneontology.org/amigo/term/GO:0006366
Gene Ontology	GO:0007204	positive regulation of cytosolic calcium ion concentration	2	75	0.224024	ACKR4|CCRL2	http://amigo.geneontology.org/amigo/term/GO:0007204
Gene Ontology	GO:0003682	chromatin binding	5	349	0.224655	TCF4|ATAD2B|TOP2A|SMARCA4|PBRM1	http://amigo.geneontology.org/amigo/term/GO:0003682
Gene Ontology	GO:0000266	mitochondrial fission	1	15	0.224655	DNM3	http://amigo.geneontology.org/amigo/term/GO:0000266
Gene Ontology	GO:0000062	fatty-acyl-CoA binding	1	15	0.224655	ACADVL	http://amigo.geneontology.org/amigo/term/GO:0000062
Gene Ontology	GO:0016514	SWI/SNF complex	1	15	0.224655	SMARCA4	http://amigo.geneontology.org/amigo/term/GO:0016514
Gene Ontology	GO:0008143	poly(A) binding	1	15	0.224655	KHDRBS1	http://amigo.geneontology.org/amigo/term/GO:0008143
Gene Ontology	GO:0061053	somite development	1	15	0.224655	PTCH1	http://amigo.geneontology.org/amigo/term/GO:0061053
Gene Ontology	GO:0032039	integrator complex	1	15	0.224655	INTS11	http://amigo.geneontology.org/amigo/term/GO:0032039
Gene Ontology	GO:0014003	oligodendrocyte development	1	15	0.224655	TPPP	http://amigo.geneontology.org/amigo/term/GO:0014003
Gene Ontology	GO:0001518	voltage-gated sodium channel complex	1	15	0.224655	SCN8A	http://amigo.geneontology.org/amigo/term/GO:0001518
Gene Ontology	GO:0004620	phospholipase activity	1	15	0.224655	ABHD12	http://amigo.geneontology.org/amigo/term/GO:0004620
Gene Ontology	GO:1990126	retrograde transport, endosome to plasma membrane	1	15	0.224655	VPS29	http://amigo.geneontology.org/amigo/term/GO:1990126
Gene Ontology	GO:0007131	reciprocal meiotic recombination	1	15	0.224655	DMC1	http://amigo.geneontology.org/amigo/term/GO:0007131
Gene Ontology	GO:2001222	regulation of neuron migration	1	15	0.224655	SCRT1	http://amigo.geneontology.org/amigo/term/GO:2001222
Gene Ontology	GO:0070840	dynein complex binding	1	15	0.224655	FBXW11	http://amigo.geneontology.org/amigo/term/GO:0070840
Gene Ontology	GO:2000114	regulation of establishment of cell polarity	1	15	0.224655	RICTOR	http://amigo.geneontology.org/amigo/term/GO:2000114
Gene Ontology	GO:0030837	negative regulation of actin filament polymerization	1	15	0.224655	SSH2	http://amigo.geneontology.org/amigo/term/GO:0030837
Gene Ontology	GO:0000793	condensed chromosome	1	15	0.224655	TOP2A	http://amigo.geneontology.org/amigo/term/GO:0000793
Gene Ontology	GO:0060037	pharyngeal system development	1	15	0.224655	PTCH1	http://amigo.geneontology.org/amigo/term/GO:0060037
Gene Ontology	GO:0035307	positive regulation of protein dephosphorylation	1	15	0.224655	DLC1	http://amigo.geneontology.org/amigo/term/GO:0035307
Gene Ontology	GO:0048169	regulation of long-term neuronal synaptic plasticity	1	15	0.224655	DLG4	http://amigo.geneontology.org/amigo/term/GO:0048169
Gene Ontology	GO:0035904	aorta development	1	15	0.224655	LRP2	http://amigo.geneontology.org/amigo/term/GO:0035904
Gene Ontology	GO:0005085	guanyl-nucleotide exchange factor activity	2	77	0.224655	RIC8A|MCF2L2	http://amigo.geneontology.org/amigo/term/GO:0005085
Gene Ontology	GO:0003924	GTPase activity	4	255	0.230364	TPPP|RAB10|DNM3|RAB30	http://amigo.geneontology.org/amigo/term/GO:0003924
Gene Ontology	GO:0003697	single-stranded DNA binding	2	79	0.230364	SSBP4|DMC1	http://amigo.geneontology.org/amigo/term/GO:0003697
Gene Ontology	GO:0005887	integral component of plasma membrane	8	677	0.230364	TSPAN18|TSPAN9|CCRL2|PROKR1|ADRB2|SLC12A6|ADGRV1|BSG	http://amigo.geneontology.org/amigo/term/GO:0005887
Gene Ontology	GO:0003713	transcription coactivator activity	3	163	0.230364	SERTAD2|EP300|MAML3	http://amigo.geneontology.org/amigo/term/GO:0003713
Gene Ontology	GO:0005640	nuclear outer membrane	1	16	0.230364	CPTP	http://amigo.geneontology.org/amigo/term/GO:0005640
Gene Ontology	GO:0035855	megakaryocyte development	1	16	0.230364	EP300	http://amigo.geneontology.org/amigo/term/GO:0035855
Gene Ontology	GO:0051010	microtubule plus-end binding	1	16	0.230364	FBXW11	http://amigo.geneontology.org/amigo/term/GO:0051010
Gene Ontology	GO:0051968	positive regulation of synaptic transmission, glutamatergic	1	16	0.230364	RELN	http://amigo.geneontology.org/amigo/term/GO:0051968
Gene Ontology	GO:0005537	mannose binding	1	16	0.230364	BSG	http://amigo.geneontology.org/amigo/term/GO:0005537
Gene Ontology	GO:0004407	histone deacetylase activity	1	16	0.230364	MIER2	http://amigo.geneontology.org/amigo/term/GO:0004407
Gene Ontology	GO:0045022	early endosome to late endosome transport	1	16	0.230364	PTPN23	http://amigo.geneontology.org/amigo/term/GO:0045022
Gene Ontology	GO:0010875	positive regulation of cholesterol efflux	1	16	0.230364	PTCH1	http://amigo.geneontology.org/amigo/term/GO:0010875
Gene Ontology	GO:0035024	negative regulation of Rho protein signal transduction	1	16	0.230364	DLC1	http://amigo.geneontology.org/amigo/term/GO:0035024
Gene Ontology	GO:0018279	protein N-linked glycosylation via asparagine	1	16	0.230364	MGAT5	http://amigo.geneontology.org/amigo/term/GO:0018279
Gene Ontology	GO:0034113	heterotypic cell-cell adhesion	1	16	0.230364	GLDN	http://amigo.geneontology.org/amigo/term/GO:0034113
Gene Ontology	GO:0090050	positive regulation of cell migration involved in sprouting angiogenesis	1	16	0.230364	MAP3K3	http://amigo.geneontology.org/amigo/term/GO:0090050
Gene Ontology	GO:0007269	neurotransmitter secretion	1	16	0.230364	PTPRN2	http://amigo.geneontology.org/amigo/term/GO:0007269
Gene Ontology	GO:0003700	DNA-binding transcription factor activity	4	258	0.231812	FOXP2|TCF4|SCRT1|TCF25	http://amigo.geneontology.org/amigo/term/GO:0003700
Gene Ontology	GO:0043231	intracellular membrane-bounded organelle	4	259	0.23363	ADAMTSL3|CTNNA1|DNAJC13|MISP	http://amigo.geneontology.org/amigo/term/GO:0043231
Gene Ontology	GO:0051726	regulation of cell cycle	2	81	0.234128	CDK19|CDKL3	http://amigo.geneontology.org/amigo/term/GO:0051726
Gene Ontology	GO:0006355	regulation of transcription, DNA-templated	5	360	0.234128	FOXP2|ZNF18|ZNF536|SCRT1|PHF12	http://amigo.geneontology.org/amigo/term/GO:0006355
Gene Ontology	GO:0099055	integral component of postsynaptic membrane	1	17	0.234203	GABRD	http://amigo.geneontology.org/amigo/term/GO:0099055
Gene Ontology	GO:1904646	cellular response to amyloid-beta	1	17	0.234203	ADRB2	http://amigo.geneontology.org/amigo/term/GO:1904646
Gene Ontology	GO:0099060	integral component of postsynaptic specialization membrane	1	17	0.234203	LRRTM2	http://amigo.geneontology.org/amigo/term/GO:0099060
Gene Ontology	GO:0016279	protein-lysine N-methyltransferase activity	1	17	0.234203	KMT5A	http://amigo.geneontology.org/amigo/term/GO:0016279
Gene Ontology	GO:0000175	3'-5'-exoribonuclease activity	1	17	0.234203	EXD2	http://amigo.geneontology.org/amigo/term/GO:0000175
Gene Ontology	GO:0032012	regulation of ARF protein signal transduction	1	17	0.234203	PSD2	http://amigo.geneontology.org/amigo/term/GO:0032012
Gene Ontology	GO:0016740	transferase activity	1	17	0.234203	SIRT3	http://amigo.geneontology.org/amigo/term/GO:0016740
Gene Ontology	GO:0000077	DNA damage checkpoint	1	17	0.234203	EIF2AK4	http://amigo.geneontology.org/amigo/term/GO:0000077
Gene Ontology	GO:0036342	post-anal tail morphogenesis	1	17	0.234203	SCRIB	http://amigo.geneontology.org/amigo/term/GO:0036342
Gene Ontology	GO:0098632	cell-cell adhesion mediator activity	1	17	0.234203	BSG	http://amigo.geneontology.org/amigo/term/GO:0098632
Gene Ontology	GO:0034620	cellular response to unfolded protein	1	17	0.234203	RHBDD1	http://amigo.geneontology.org/amigo/term/GO:0034620
Gene Ontology	GO:0007141	male meiosis I	1	17	0.234203	DMC1	http://amigo.geneontology.org/amigo/term/GO:0007141
Gene Ontology	GO:0005086	ARF guanyl-nucleotide exchange factor activity	1	17	0.234203	PSD2	http://amigo.geneontology.org/amigo/term/GO:0005086
Gene Ontology	GO:0045879	negative regulation of smoothened signaling pathway	1	17	0.234203	PTCH1	http://amigo.geneontology.org/amigo/term/GO:0045879
Gene Ontology	GO:0008306	associative learning	1	17	0.234203	RELN	http://amigo.geneontology.org/amigo/term/GO:0008306
Gene Ontology	GO:0051497	negative regulation of stress fiber assembly	1	17	0.234203	DLC1	http://amigo.geneontology.org/amigo/term/GO:0051497
Gene Ontology	GO:0005768	endosome	3	168	0.234781	LRP2|RAB10|VPS29	http://amigo.geneontology.org/amigo/term/GO:0005768
Gene Ontology	GO:0005667	transcription regulator complex	3	168	0.234781	LDB2|TCF4|EP300	http://amigo.geneontology.org/amigo/term/GO:0005667
Gene Ontology	GO:0055037	recycling endosome	2	83	0.234811	ACKR4|RAB10	http://amigo.geneontology.org/amigo/term/GO:0055037
Gene Ontology	GO:0003712	transcription coregulator activity	2	83	0.234811	LDB2|PHF12	http://amigo.geneontology.org/amigo/term/GO:0003712
Gene Ontology	GO:0008134	transcription factor binding	3	169	0.234811	SMARCA4|CXXC5|USP7	http://amigo.geneontology.org/amigo/term/GO:0008134
Gene Ontology	GO:0035725	sodium ion transmembrane transport	2	84	0.234811	ADGRV1|SCN8A	http://amigo.geneontology.org/amigo/term/GO:0035725
Gene Ontology	GO:0021591	ventricular system development	1	18	0.234811	MNAT1	http://amigo.geneontology.org/amigo/term/GO:0021591
Gene Ontology	GO:0090734	site of DNA damage	1	18	0.234811	EXD2	http://amigo.geneontology.org/amigo/term/GO:0090734
Gene Ontology	GO:0048020	CCR chemokine receptor binding	1	18	0.234811	CCRL2	http://amigo.geneontology.org/amigo/term/GO:0048020
Gene Ontology	GO:0017156	calcium-ion regulated exocytosis	1	18	0.234811	RAPGEF4	http://amigo.geneontology.org/amigo/term/GO:0017156
Gene Ontology	GO:0090103	cochlea morphogenesis	1	18	0.234811	DVL2	http://amigo.geneontology.org/amigo/term/GO:0090103
Gene Ontology	GO:0001965	G-protein alpha-subunit binding	1	18	0.234811	RIC8A	http://amigo.geneontology.org/amigo/term/GO:0001965
Gene Ontology	GO:0070530	K63-linked polyubiquitin modification-dependent protein binding	1	18	0.234811	MINDY2	http://amigo.geneontology.org/amigo/term/GO:0070530
Gene Ontology	GO:0032281	AMPA glutamate receptor complex	1	18	0.234811	DLG4	http://amigo.geneontology.org/amigo/term/GO:0032281
Gene Ontology	GO:0070006	metalloaminopeptidase activity	1	18	0.234811	XPNPEP3	http://amigo.geneontology.org/amigo/term/GO:0070006
Gene Ontology	GO:0031047	gene silencing by RNA	1	18	0.234811	EXD1	http://amigo.geneontology.org/amigo/term/GO:0031047
Gene Ontology	GO:0019888	protein phosphatase regulator activity	1	18	0.234811	PPP2R2B	http://amigo.geneontology.org/amigo/term/GO:0019888
Gene Ontology	GO:0030904	retromer complex	1	18	0.234811	VPS29	http://amigo.geneontology.org/amigo/term/GO:0030904
Gene Ontology	GO:0030286	dynein complex	1	18	0.234811	DNAH2	http://amigo.geneontology.org/amigo/term/GO:0030286
Gene Ontology	GO:0004386	helicase activity	1	18	0.234811	SMARCA4	http://amigo.geneontology.org/amigo/term/GO:0004386
Gene Ontology	GO:0045930	negative regulation of mitotic cell cycle	1	18	0.234811	SCRIB	http://amigo.geneontology.org/amigo/term/GO:0045930
Gene Ontology	GO:0034237	protein kinase A regulatory subunit binding	1	18	0.234811	WASF2	http://amigo.geneontology.org/amigo/term/GO:0034237
Gene Ontology	GO:0051959	dynein light intermediate chain binding	1	18	0.234811	DNAH2	http://amigo.geneontology.org/amigo/term/GO:0051959
Gene Ontology	GO:0007129	homologous chromosome pairing at meiosis	1	18	0.234811	DMC1	http://amigo.geneontology.org/amigo/term/GO:0007129
Gene Ontology	GO:0044291	cell-cell contact zone	1	18	0.234811	SCRIB	http://amigo.geneontology.org/amigo/term/GO:0044291
Gene Ontology	GO:0006509	membrane protein ectodomain proteolysis	1	18	0.234811	PRTN3	http://amigo.geneontology.org/amigo/term/GO:0006509
Gene Ontology	GO:1901223	negative regulation of NIK/NF-kappaB signaling	1	18	0.234811	FBXW11	http://amigo.geneontology.org/amigo/term/GO:1901223
Gene Ontology	GO:0071880	adenylate cyclase-activating adrenergic receptor signaling pathway	1	18	0.234811	ADRB2	http://amigo.geneontology.org/amigo/term/GO:0071880
Gene Ontology	GO:0030992	intraciliary transport particle B	1	18	0.234811	IFT46	http://amigo.geneontology.org/amigo/term/GO:0030992
Gene Ontology	GO:0046872	metal ion binding	12	1164	0.237919	ZFYVE19|PHF12|ZFPL1|VPS29|LPP|ZNF18|RELN|GPATCH8|RNF126|PDE4B|APLF|PRKD2	http://amigo.geneontology.org/amigo/term/GO:0046872
Gene Ontology	GO:0004864	protein phosphatase inhibitor activity	1	19	0.242651	MGAT5	http://amigo.geneontology.org/amigo/term/GO:0004864
Gene Ontology	GO:0051491	positive regulation of filopodium assembly	1	19	0.242651	PALM	http://amigo.geneontology.org/amigo/term/GO:0051491
Gene Ontology	GO:0005839	proteasome core complex	1	19	0.242651	PSMA4	http://amigo.geneontology.org/amigo/term/GO:0005839
Gene Ontology	GO:0004693	cyclin-dependent protein serine/threonine kinase activity	1	19	0.242651	CDK19	http://amigo.geneontology.org/amigo/term/GO:0004693
Gene Ontology	GO:0097352	autophagosome maturation	1	19	0.242651	EPG5	http://amigo.geneontology.org/amigo/term/GO:0097352
Gene Ontology	GO:0097731	9+0 non-motile cilium	1	19	0.242651	TTLL6	http://amigo.geneontology.org/amigo/term/GO:0097731
Gene Ontology	GO:0045737	positive regulation of cyclin-dependent protein serine/threonine kinase activity	1	19	0.242651	MNAT1	http://amigo.geneontology.org/amigo/term/GO:0045737
Gene Ontology	GO:0043425	bHLH transcription factor binding	1	19	0.242651	TCF4	http://amigo.geneontology.org/amigo/term/GO:0043425
Gene Ontology	GO:0001701	in utero embryonic development	3	177	0.246206	RIC8A|PTCH1|MIB1	http://amigo.geneontology.org/amigo/term/GO:0001701
Gene Ontology	GO:0042826	histone deacetylase binding	2	89	0.246206	MIER2|TOP2A	http://amigo.geneontology.org/amigo/term/GO:0042826
Gene Ontology	GO:0007399	nervous system development	2	90	0.246206	LDB2|SMARCA4	http://amigo.geneontology.org/amigo/term/GO:0007399
Gene Ontology	GO:0102568	phospholipase A2 activity consuming 1,2-dioleoylphosphatidylethanolamine)	1	20	0.246206	ABHD3	http://amigo.geneontology.org/amigo/term/GO:0102568
Gene Ontology	GO:0035257	nuclear hormone receptor binding	1	20	0.246206	TCF4	http://amigo.geneontology.org/amigo/term/GO:0035257
Gene Ontology	GO:0098839	postsynaptic density membrane	1	20	0.246206	DLG4	http://amigo.geneontology.org/amigo/term/GO:0098839
Gene Ontology	GO:0048854	brain morphogenesis	1	20	0.246206	FBXW11	http://amigo.geneontology.org/amigo/term/GO:0048854
Gene Ontology	GO:0004298	threonine-type endopeptidase activity	1	20	0.246206	PSMA4	http://amigo.geneontology.org/amigo/term/GO:0004298
Gene Ontology	GO:0102567	phospholipase A2 activity (consuming 1,2-dipalmitoylphosphatidylcholine)	1	20	0.246206	ABHD3	http://amigo.geneontology.org/amigo/term/GO:0102567
Gene Ontology	GO:0051059	NF-kappaB binding	1	20	0.246206	EP300	http://amigo.geneontology.org/amigo/term/GO:0051059
Gene Ontology	GO:0005891	voltage-gated calcium channel complex	1	20	0.246206	CACHD1	http://amigo.geneontology.org/amigo/term/GO:0005891
Gene Ontology	GO:0048709	oligodendrocyte differentiation	1	20	0.246206	TPPP	http://amigo.geneontology.org/amigo/term/GO:0048709
Gene Ontology	GO:0009060	aerobic respiration	1	20	0.246206	SIRT3	http://amigo.geneontology.org/amigo/term/GO:0009060
Gene Ontology	GO:0008219	cell death	1	20	0.246206	PRKD2	http://amigo.geneontology.org/amigo/term/GO:0008219
Gene Ontology	GO:0048568	embryonic organ development	1	20	0.246206	PTCH1	http://amigo.geneontology.org/amigo/term/GO:0048568
Gene Ontology	GO:0000146	microfilament motor activity	1	20	0.246206	MYO1A	http://amigo.geneontology.org/amigo/term/GO:0000146
Gene Ontology	GO:0050681	androgen receptor binding	1	20	0.246206	EP300	http://amigo.geneontology.org/amigo/term/GO:0050681
Gene Ontology	GO:0000794	condensed nuclear chromosome	1	20	0.246206	DMC1	http://amigo.geneontology.org/amigo/term/GO:0000794
Gene Ontology	GO:0007616	long-term memory	1	20	0.246206	RELN	http://amigo.geneontology.org/amigo/term/GO:0007616
Gene Ontology	GO:0045453	bone resorption	1	20	0.246206	ADRB2	http://amigo.geneontology.org/amigo/term/GO:0045453
Gene Ontology	GO:0008283	cell population proliferation	2	91	0.248402	LRP2|SCRIB	http://amigo.geneontology.org/amigo/term/GO:0008283
Gene Ontology	GO:0042593	glucose homeostasis	2	91	0.248402	TCF4|PTCH1	http://amigo.geneontology.org/amigo/term/GO:0042593
Gene Ontology	GO:0008327	methyl-CpG binding	1	21	0.250137	CXXC5	http://amigo.geneontology.org/amigo/term/GO:0008327
Gene Ontology	GO:0045505	dynein intermediate chain binding	1	21	0.250137	DNAH2	http://amigo.geneontology.org/amigo/term/GO:0045505
Gene Ontology	GO:0000123	histone acetyltransferase complex	1	21	0.250137	EP300	http://amigo.geneontology.org/amigo/term/GO:0000123
Gene Ontology	GO:0030010	establishment of cell polarity	1	21	0.250137	RICTOR	http://amigo.geneontology.org/amigo/term/GO:0030010
Gene Ontology	GO:0031297	replication fork processing	1	21	0.250137	EXD2	http://amigo.geneontology.org/amigo/term/GO:0031297
Gene Ontology	GO:0046658	anchored component of plasma membrane	1	21	0.250137	RTN4RL2	http://amigo.geneontology.org/amigo/term/GO:0046658
Gene Ontology	GO:0008266	poly(U) RNA binding	1	21	0.250137	KHDRBS1	http://amigo.geneontology.org/amigo/term/GO:0008266
Gene Ontology	GO:0015459	potassium channel regulator activity	1	21	0.250137	ADRB2	http://amigo.geneontology.org/amigo/term/GO:0015459
Gene Ontology	GO:0070509	calcium ion import	1	21	0.250137	SCN8A	http://amigo.geneontology.org/amigo/term/GO:0070509
Gene Ontology	GO:0005154	epidermal growth factor receptor binding	1	21	0.250137	RNF126	http://amigo.geneontology.org/amigo/term/GO:0005154
Gene Ontology	GO:0030295	protein kinase activator activity	1	21	0.250137	TPX2	http://amigo.geneontology.org/amigo/term/GO:0030295
Gene Ontology	GO:0043627	response to estrogen	1	21	0.250137	EP300	http://amigo.geneontology.org/amigo/term/GO:0043627
Gene Ontology	GO:0098686	hippocampal mossy fiber to CA3 synapse	1	21	0.250137	RAPGEF4	http://amigo.geneontology.org/amigo/term/GO:0098686
Gene Ontology	GO:0007389	pattern specification process	1	21	0.250137	NRG3	http://amigo.geneontology.org/amigo/term/GO:0007389
Gene Ontology	GO:1900745	positive regulation of p38MAPK cascade	1	21	0.250137	MAP3K3	http://amigo.geneontology.org/amigo/term/GO:1900745
Gene Ontology	GO:0015031	protein transport	3	184	0.251737	LRP2|SIL1|BET1L	http://amigo.geneontology.org/amigo/term/GO:0015031
Gene Ontology	GO:0000790	nuclear chromatin	4	285	0.253179	ZNF18|TCF4|NR3C1|THRB	http://amigo.geneontology.org/amigo/term/GO:0000790
Gene Ontology	GO:0007166	cell surface receptor signaling pathway	2	95	0.253179	ADGRV1|KHDRBS1	http://amigo.geneontology.org/amigo/term/GO:0007166
Gene Ontology	GO:0003281	ventricular septum development	1	22	0.253179	LRP2	http://amigo.geneontology.org/amigo/term/GO:0003281
Gene Ontology	GO:0005643	nuclear pore	1	22	0.253179	XPO4	http://amigo.geneontology.org/amigo/term/GO:0005643
Gene Ontology	GO:0060078	regulation of postsynaptic membrane potential	1	22	0.253179	GABRD	http://amigo.geneontology.org/amigo/term/GO:0060078
Gene Ontology	GO:0019882	antigen processing and presentation	1	22	0.253179	RAB10	http://amigo.geneontology.org/amigo/term/GO:0019882
Gene Ontology	GO:0050840	extracellular matrix binding	1	22	0.253179	FSTL3	http://amigo.geneontology.org/amigo/term/GO:0050840
Gene Ontology	GO:0004623	phospholipase A2 activity	1	22	0.253179	ABHD3	http://amigo.geneontology.org/amigo/term/GO:0004623
Gene Ontology	GO:0032420	stereocilium	1	22	0.253179	TSPEAR	http://amigo.geneontology.org/amigo/term/GO:0032420
Gene Ontology	GO:0010499	proteasomal ubiquitin-independent protein catabolic process	1	22	0.253179	PSMA4	http://amigo.geneontology.org/amigo/term/GO:0010499
Gene Ontology	GO:0045499	chemorepellent activity	1	22	0.253179	NRG3	http://amigo.geneontology.org/amigo/term/GO:0045499
Gene Ontology	GO:0006611	protein export from nucleus	1	22	0.253179	XPO4	http://amigo.geneontology.org/amigo/term/GO:0006611
Gene Ontology	GO:0030833	regulation of actin filament polymerization	1	22	0.253179	PFN1	http://amigo.geneontology.org/amigo/term/GO:0030833
Gene Ontology	GO:0003148	outflow tract septum morphogenesis	1	22	0.253179	LRP2	http://amigo.geneontology.org/amigo/term/GO:0003148
Gene Ontology	GO:0030898	actin-dependent ATPase activity	1	22	0.253179	MYO1A	http://amigo.geneontology.org/amigo/term/GO:0030898
Gene Ontology	GO:0007026	negative regulation of microtubule depolymerization	1	22	0.253179	TPX2	http://amigo.geneontology.org/amigo/term/GO:0007026
Gene Ontology	GO:0032024	positive regulation of insulin secretion	1	22	0.253179	TCF4	http://amigo.geneontology.org/amigo/term/GO:0032024
Gene Ontology	GO:0008017	microtubule binding	3	188	0.255992	TPPP|TPX2|DNM3	http://amigo.geneontology.org/amigo/term/GO:0008017
Gene Ontology	GO:0000287	magnesium ion binding	3	190	0.259278	TPPP|EXD2|TOP2A	http://amigo.geneontology.org/amigo/term/GO:0000287
Gene Ontology	GO:0042073	intraciliary transport	1	23	0.259278	IFT46	http://amigo.geneontology.org/amigo/term/GO:0042073
Gene Ontology	GO:0009925	basal plasma membrane	1	23	0.259278	MYO1A	http://amigo.geneontology.org/amigo/term/GO:0009925
Gene Ontology	GO:0008047	enzyme activator activity	1	23	0.259278	RICTOR	http://amigo.geneontology.org/amigo/term/GO:0008047
Gene Ontology	GO:0070979	protein K11-linked ubiquitination	1	23	0.259278	UBE2D2	http://amigo.geneontology.org/amigo/term/GO:0070979
Gene Ontology	GO:0043015	gamma-tubulin binding	1	23	0.259278	PDE4B	http://amigo.geneontology.org/amigo/term/GO:0043015
Gene Ontology	GO:1902895	positive regulation of pri-miRNA transcription by RNA polymerase II	1	23	0.259278	NR3C1	http://amigo.geneontology.org/amigo/term/GO:1902895
Gene Ontology	GO:0007029	endoplasmic reticulum organization	1	23	0.259278	CCDC47	http://amigo.geneontology.org/amigo/term/GO:0007029
Gene Ontology	GO:0007156	homophilic cell adhesion via plasma membrane adhesion molecules	2	98	0.259278	BSG|CLSTN1	http://amigo.geneontology.org/amigo/term/GO:0007156
Gene Ontology	GO:0090090	negative regulation of canonical Wnt signaling pathway	2	98	0.259278	TCF4|MCC	http://amigo.geneontology.org/amigo/term/GO:0090090
Gene Ontology	GO:0008289	lipid binding	2	98	0.259278	CPTP|DLC1	http://amigo.geneontology.org/amigo/term/GO:0008289
Gene Ontology	GO:0016324	apical plasma membrane	3	192	0.262216	LRP2|ADRB2|MYO1A	http://amigo.geneontology.org/amigo/term/GO:0016324
Gene Ontology	GO:1990904	ribonucleoprotein complex	2	99	0.262216	HNRNPM|TOP2A	http://amigo.geneontology.org/amigo/term/GO:1990904
Gene Ontology	GO:0042803	protein homodimerization activity	6	514	0.262216	TCF4|TPPP|ADRB2|EXD2|XPNPEP3|TOP2A	http://amigo.geneontology.org/amigo/term/GO:0042803
Gene Ontology	GO:0043507	positive regulation of JUN kinase activity	1	24	0.262216	DVL2	http://amigo.geneontology.org/amigo/term/GO:0043507
Gene Ontology	GO:0070536	protein K63-linked deubiquitination	1	24	0.262216	USP7	http://amigo.geneontology.org/amigo/term/GO:0070536
Gene Ontology	GO:0007281	germ cell development	1	24	0.262216	FBXW11	http://amigo.geneontology.org/amigo/term/GO:0007281
Gene Ontology	GO:2001240	negative regulation of extrinsic apoptotic signaling pathway in absence of ligand	1	24	0.262216	CTNNA1	http://amigo.geneontology.org/amigo/term/GO:2001240
Gene Ontology	GO:0010575	positive regulation of vascular endothelial growth factor production	1	24	0.262216	BSG	http://amigo.geneontology.org/amigo/term/GO:0010575
Gene Ontology	GO:0030511	positive regulation of transforming growth factor beta receptor signaling pathway	1	24	0.262216	EP300	http://amigo.geneontology.org/amigo/term/GO:0030511
Gene Ontology	GO:0051085	chaperone cofactor-dependent protein refolding	1	24	0.262216	DNAJC18	http://amigo.geneontology.org/amigo/term/GO:0051085
Gene Ontology	GO:0035023	regulation of Rho protein signal transduction	1	24	0.262216	DLC1	http://amigo.geneontology.org/amigo/term/GO:0035023
Gene Ontology	GO:0030332	cyclin binding	1	24	0.262216	PTCH1	http://amigo.geneontology.org/amigo/term/GO:0030332
Gene Ontology	GO:0051881	regulation of mitochondrial membrane potential	1	24	0.262216	SLC25A33	http://amigo.geneontology.org/amigo/term/GO:0051881
Gene Ontology	GO:0015914	phospholipid transport	1	24	0.262216	PITPNM2	http://amigo.geneontology.org/amigo/term/GO:0015914
Gene Ontology	GO:0014704	intercalated disc	1	24	0.262216	CTNNA1	http://amigo.geneontology.org/amigo/term/GO:0014704
Gene Ontology	GO:0051592	response to calcium ion	1	24	0.262216	MNAT1	http://amigo.geneontology.org/amigo/term/GO:0051592
Gene Ontology	GO:0004721	phosphoprotein phosphatase activity	1	24	0.262216	SSH2	http://amigo.geneontology.org/amigo/term/GO:0004721
Gene Ontology	GO:0005096	GTPase activator activity	3	194	0.262238	RIC8A|DLC1|ARHGAP26	http://amigo.geneontology.org/amigo/term/GO:0005096
Gene Ontology	GO:0007268	chemical synaptic transmission	2	102	0.267568	SLC12A6|DLG4	http://amigo.geneontology.org/amigo/term/GO:0007268
Gene Ontology	GO:0038023	signaling receptor activity	2	102	0.267568	BSG|RTN4RL2	http://amigo.geneontology.org/amigo/term/GO:0038023
Gene Ontology	GO:0071407	cellular response to organic cyclic compound	1	25	0.267568	TMF1	http://amigo.geneontology.org/amigo/term/GO:0071407
Gene Ontology	GO:0008536	Ran GTPase binding	1	25	0.267568	RANBP17	http://amigo.geneontology.org/amigo/term/GO:0008536
Gene Ontology	GO:0010977	negative regulation of neuron projection development	1	25	0.267568	RTN4RL2	http://amigo.geneontology.org/amigo/term/GO:0010977
Gene Ontology	GO:0003007	heart morphogenesis	1	25	0.267568	PTCH1	http://amigo.geneontology.org/amigo/term/GO:0003007
Gene Ontology	GO:1904315	transmitter-gated ion channel activity involved in regulation of postsynaptic membrane potential	1	25	0.267568	GABRD	http://amigo.geneontology.org/amigo/term/GO:1904315
Gene Ontology	GO:0031210	phosphatidylcholine binding	1	25	0.267568	PITPNM2	http://amigo.geneontology.org/amigo/term/GO:0031210
Gene Ontology	GO:0097602	cullin family protein binding	1	25	0.267568	KLHL9	http://amigo.geneontology.org/amigo/term/GO:0097602
Gene Ontology	GO:0030041	actin filament polymerization	1	25	0.267568	SPIRE2	http://amigo.geneontology.org/amigo/term/GO:0030041
Gene Ontology	GO:0010811	positive regulation of cell-substrate adhesion	1	25	0.267568	COL26A1	http://amigo.geneontology.org/amigo/term/GO:0010811
Gene Ontology	GO:0007155	cell adhesion	3	198	0.268363	BSG|CTNNA1|RELN	http://amigo.geneontology.org/amigo/term/GO:0007155
Gene Ontology	GO:0016342	catenin complex	1	26	0.273039	CTNNA1	http://amigo.geneontology.org/amigo/term/GO:0016342
Gene Ontology	GO:0008150	biological_process	1	26	0.273039	QRICH1	http://amigo.geneontology.org/amigo/term/GO:0008150
Gene Ontology	GO:0032435	negative regulation of proteasomal ubiquitin-dependent protein catabolic process	1	26	0.273039	USP7	http://amigo.geneontology.org/amigo/term/GO:0032435
Gene Ontology	GO:0004402	histone acetyltransferase activity	1	26	0.273039	EP300	http://amigo.geneontology.org/amigo/term/GO:0004402
Gene Ontology	GO:0031333	negative regulation of protein-containing complex assembly	1	26	0.273039	EP300	http://amigo.geneontology.org/amigo/term/GO:0031333
Gene Ontology	GO:0050873	brown fat cell differentiation	1	26	0.273039	ADRB2	http://amigo.geneontology.org/amigo/term/GO:0050873
Gene Ontology	GO:0006513	protein monoubiquitination	1	26	0.273039	RNF126	http://amigo.geneontology.org/amigo/term/GO:0006513
Gene Ontology	GO:0005198	structural molecule activity	2	105	0.273068	SNTB2|CTNNA1	http://amigo.geneontology.org/amigo/term/GO:0005198
Gene Ontology	GO:0016192	vesicle-mediated transport	2	107	0.275873	ZFPL1|SPIRE2	http://amigo.geneontology.org/amigo/term/GO:0016192
Gene Ontology	GO:0006289	nucleotide-excision repair	1	27	0.275873	MNAT1	http://amigo.geneontology.org/amigo/term/GO:0006289
Gene Ontology	GO:0030073	insulin secretion	1	27	0.275873	RAPGEF4	http://amigo.geneontology.org/amigo/term/GO:0030073
Gene Ontology	GO:0006367	transcription initiation from RNA polymerase II promoter	1	27	0.275873	TCF4	http://amigo.geneontology.org/amigo/term/GO:0006367
Gene Ontology	GO:0048488	synaptic vesicle endocytosis	1	27	0.275873	SCRIB	http://amigo.geneontology.org/amigo/term/GO:0048488
Gene Ontology	GO:0070507	regulation of microtubule cytoskeleton organization	1	27	0.275873	TPPP	http://amigo.geneontology.org/amigo/term/GO:0070507
Gene Ontology	GO:0001541	ovarian follicle development	1	27	0.275873	DMC1	http://amigo.geneontology.org/amigo/term/GO:0001541
Gene Ontology	GO:0043536	positive regulation of blood vessel endothelial cell migration	1	27	0.275873	PRKD2	http://amigo.geneontology.org/amigo/term/GO:0043536
Gene Ontology	GO:0060325	face morphogenesis	1	27	0.275873	EP300	http://amigo.geneontology.org/amigo/term/GO:0060325
Gene Ontology	GO:0006904	vesicle docking involved in exocytosis	1	27	0.275873	RAB10	http://amigo.geneontology.org/amigo/term/GO:0006904
Gene Ontology	GO:0007611	learning or memory	1	27	0.275873	EP300	http://amigo.geneontology.org/amigo/term/GO:0007611
Gene Ontology	GO:0035019	somatic stem cell population maintenance	1	27	0.275873	LDB2	http://amigo.geneontology.org/amigo/term/GO:0035019
Gene Ontology	GO:0010507	negative regulation of autophagy	1	27	0.275873	CPTP	http://amigo.geneontology.org/amigo/term/GO:0010507
Gene Ontology	GO:0007080	mitotic metaphase plate congression	1	27	0.275873	CDCA5	http://amigo.geneontology.org/amigo/term/GO:0007080
Gene Ontology	GO:0050808	synapse organization	1	27	0.275873	LRRTM2	http://amigo.geneontology.org/amigo/term/GO:0050808
Gene Ontology	GO:0030544	Hsp70 protein binding	1	27	0.275873	DNAJC18	http://amigo.geneontology.org/amigo/term/GO:0030544
Gene Ontology	GO:0016567	protein ubiquitination	4	311	0.280109	KLHL9|RNF167|HECTD4|UBR4	http://amigo.geneontology.org/amigo/term/GO:0016567
Gene Ontology	GO:0008360	regulation of cell shape	2	109	0.28207	DLC1|PALM	http://amigo.geneontology.org/amigo/term/GO:0008360
Gene Ontology	GO:0001657	ureteric bud development	1	28	0.282298	BMPER	http://amigo.geneontology.org/amigo/term/GO:0001657
Gene Ontology	GO:0042771	intrinsic apoptotic signaling pathway in response to DNA damage by p53 class mediator	1	28	0.282298	EP300	http://amigo.geneontology.org/amigo/term/GO:0042771
Gene Ontology	GO:0010498	proteasomal protein catabolic process	1	28	0.282298	PSMA4	http://amigo.geneontology.org/amigo/term/GO:0010498
Gene Ontology	GO:0060170	ciliary membrane	1	28	0.282298	TSPEAR	http://amigo.geneontology.org/amigo/term/GO:0060170
Gene Ontology	GO:0009755	hormone-mediated signaling pathway	1	28	0.282298	THRB	http://amigo.geneontology.org/amigo/term/GO:0009755
Gene Ontology	GO:0043565	sequence-specific DNA binding	3	208	0.283634	FOXP2|SIRT3|CXXC5	http://amigo.geneontology.org/amigo/term/GO:0043565
Gene Ontology	GO:0036064	ciliary basal body	2	111	0.287342	PTPN23|TTLL6	http://amigo.geneontology.org/amigo/term/GO:0036064
Gene Ontology	GO:0032465	regulation of cytokinesis	1	29	0.287498	KLHL9	http://amigo.geneontology.org/amigo/term/GO:0032465
Gene Ontology	GO:0016573	histone acetylation	1	29	0.287498	EP300	http://amigo.geneontology.org/amigo/term/GO:0016573
Gene Ontology	GO:0032757	positive regulation of interleukin-8 production	1	29	0.287498	PRKD2	http://amigo.geneontology.org/amigo/term/GO:0032757
Gene Ontology	GO:0048839	inner ear development	1	29	0.287498	BMPER	http://amigo.geneontology.org/amigo/term/GO:0048839
Gene Ontology	GO:0006487	protein N-linked glycosylation	1	29	0.287498	GFPT2	http://amigo.geneontology.org/amigo/term/GO:0006487
Gene Ontology	GO:0005834	heterotrimeric G-protein complex	1	29	0.287498	GNB1	http://amigo.geneontology.org/amigo/term/GO:0005834
Gene Ontology	GO:0030900	forebrain development	1	29	0.287498	LRP2	http://amigo.geneontology.org/amigo/term/GO:0030900
Gene Ontology	GO:0031526	brush border membrane	1	29	0.287498	LRP2	http://amigo.geneontology.org/amigo/term/GO:0031526
Gene Ontology	GO:0061630	ubiquitin protein ligase activity	3	211	0.288174	RNF126|FBXW11|UBR4	http://amigo.geneontology.org/amigo/term/GO:0061630
Gene Ontology	GO:0046777	protein autophosphorylation	2	113	0.289379	MAP3K3|PRKD2	http://amigo.geneontology.org/amigo/term/GO:0046777
Gene Ontology	GO:0000079	regulation of cyclin-dependent protein serine/threonine kinase activity	1	30	0.289379	MNAT1	http://amigo.geneontology.org/amigo/term/GO:0000079
Gene Ontology	GO:0001558	regulation of cell growth	1	30	0.289379	CLSTN1	http://amigo.geneontology.org/amigo/term/GO:0001558
Gene Ontology	GO:0043967	histone H4 acetylation	1	30	0.289379	EP300	http://amigo.geneontology.org/amigo/term/GO:0043967
Gene Ontology	GO:0086091	regulation of heart rate by cardiac conduction	1	30	0.289379	CTNNA3	http://amigo.geneontology.org/amigo/term/GO:0086091
Gene Ontology	GO:0019894	kinesin binding	1	30	0.289379	CLSTN1	http://amigo.geneontology.org/amigo/term/GO:0019894
Gene Ontology	GO:0016358	dendrite development	1	30	0.289379	RELN	http://amigo.geneontology.org/amigo/term/GO:0016358
Gene Ontology	GO:0005484	SNAP receptor activity	1	30	0.289379	BET1L	http://amigo.geneontology.org/amigo/term/GO:0005484
Gene Ontology	GO:0007519	skeletal muscle tissue development	1	30	0.289379	EP300	http://amigo.geneontology.org/amigo/term/GO:0007519
Gene Ontology	GO:0008333	endosome to lysosome transport	1	30	0.289379	EPG5	http://amigo.geneontology.org/amigo/term/GO:0008333
Gene Ontology	GO:0071320	cellular response to cAMP	1	30	0.289379	HCN2	http://amigo.geneontology.org/amigo/term/GO:0071320
Gene Ontology	GO:0030155	regulation of cell adhesion	1	30	0.289379	EMCN	http://amigo.geneontology.org/amigo/term/GO:0030155
Gene Ontology	GO:0035176	social behavior	1	30	0.289379	DLG4	http://amigo.geneontology.org/amigo/term/GO:0035176
Gene Ontology	GO:0090503	RNA phosphodiester bond hydrolysis, exonucleolytic	1	30	0.289379	EXD2	http://amigo.geneontology.org/amigo/term/GO:0090503
Gene Ontology	GO:0007411	axon guidance	2	115	0.292746	BSG|RELN	http://amigo.geneontology.org/amigo/term/GO:0007411
Gene Ontology	GO:0006915	apoptotic process	3	216	0.292824	PUF60|DLC1|TPX2	http://amigo.geneontology.org/amigo/term/GO:0006915
Gene Ontology	GO:0001772	immunological synapse	1	31	0.292824	SCRIB	http://amigo.geneontology.org/amigo/term/GO:0001772
Gene Ontology	GO:0008138	protein tyrosine/serine/threonine phosphatase activity	1	31	0.292824	SSH2	http://amigo.geneontology.org/amigo/term/GO:0008138
Gene Ontology	GO:0005575	cellular_component	1	31	0.292824	QRICH1	http://amigo.geneontology.org/amigo/term/GO:0005575
Gene Ontology	GO:0045880	positive regulation of smoothened signaling pathway	1	31	0.292824	CTNNA1	http://amigo.geneontology.org/amigo/term/GO:0045880
Gene Ontology	GO:0042169	SH2 domain binding	1	31	0.292824	DLC1	http://amigo.geneontology.org/amigo/term/GO:0042169
Gene Ontology	GO:0016235	aggresome	1	31	0.292824	DVL2	http://amigo.geneontology.org/amigo/term/GO:0016235
Gene Ontology	GO:0030326	embryonic limb morphogenesis	1	31	0.292824	PTCH1	http://amigo.geneontology.org/amigo/term/GO:0030326
Gene Ontology	GO:0010212	response to ionizing radiation	1	31	0.292824	DMC1	http://amigo.geneontology.org/amigo/term/GO:0010212
Gene Ontology	GO:0051321	meiotic cell cycle	1	31	0.292824	BOLL	http://amigo.geneontology.org/amigo/term/GO:0051321
Gene Ontology	GO:0071560	cellular response to transforming growth factor beta stimulus	1	31	0.292824	NR3C1	http://amigo.geneontology.org/amigo/term/GO:0071560
Gene Ontology	GO:0000781	chromosome, telomeric region	1	31	0.292824	DMC1	http://amigo.geneontology.org/amigo/term/GO:0000781
Gene Ontology	GO:0018105	peptidyl-serine phosphorylation	2	118	0.297817	RICTOR|PRKD2	http://amigo.geneontology.org/amigo/term/GO:0018105
Gene Ontology	GO:0031623	receptor internalization	1	32	0.297817	DNM3	http://amigo.geneontology.org/amigo/term/GO:0031623
Gene Ontology	GO:0032515	negative regulation of phosphoprotein phosphatase activity	1	32	0.297817	PPP1R14D	http://amigo.geneontology.org/amigo/term/GO:0032515
Gene Ontology	GO:0070534	protein K63-linked ubiquitination	1	32	0.297817	RNF126	http://amigo.geneontology.org/amigo/term/GO:0070534
Gene Ontology	GO:0005109	frizzled binding	1	32	0.297817	DVL2	http://amigo.geneontology.org/amigo/term/GO:0005109
Gene Ontology	GO:0030501	positive regulation of bone mineralization	1	32	0.297817	ADRB2	http://amigo.geneontology.org/amigo/term/GO:0030501
Gene Ontology	GO:0007346	regulation of mitotic cell cycle	1	32	0.297817	PTCH1	http://amigo.geneontology.org/amigo/term/GO:0007346
Gene Ontology	GO:0031463	Cul3-RING ubiquitin ligase complex	1	32	0.297817	KLHL9	http://amigo.geneontology.org/amigo/term/GO:0031463
Gene Ontology	GO:0045785	positive regulation of cell adhesion	1	33	0.303346	PRKD2	http://amigo.geneontology.org/amigo/term/GO:0045785
Gene Ontology	GO:0005801	cis-Golgi network	1	33	0.303346	RAB30	http://amigo.geneontology.org/amigo/term/GO:0005801
Gene Ontology	GO:0005622	intracellular anatomical structure	1	33	0.303346	SNTB2	http://amigo.geneontology.org/amigo/term/GO:0005622
Gene Ontology	GO:0048015	phosphatidylinositol-mediated signaling	1	33	0.303346	PITPNM2	http://amigo.geneontology.org/amigo/term/GO:0048015
Gene Ontology	GO:0043666	regulation of phosphoprotein phosphatase activity	1	33	0.303346	PPP2R2B	http://amigo.geneontology.org/amigo/term/GO:0043666
Gene Ontology	GO:0001942	hair follicle development	1	33	0.303346	LDB2	http://amigo.geneontology.org/amigo/term/GO:0001942
Gene Ontology	GO:0005515	protein binding	3	224	0.305231	TPPP|EP300|GNB1	http://amigo.geneontology.org/amigo/term/GO:0005515
Gene Ontology	GO:0007623	circadian rhythm	1	34	0.306635	EP300	http://amigo.geneontology.org/amigo/term/GO:0007623
Gene Ontology	GO:0036126	sperm flagellum	1	34	0.306635	DNAH2	http://amigo.geneontology.org/amigo/term/GO:0036126
Gene Ontology	GO:0003151	outflow tract morphogenesis	1	34	0.306635	DVL2	http://amigo.geneontology.org/amigo/term/GO:0003151
Gene Ontology	GO:0005905	clathrin-coated pit	1	34	0.306635	LRP2	http://amigo.geneontology.org/amigo/term/GO:0005905
Gene Ontology	GO:0008144	drug binding	1	34	0.306635	TOP2A	http://amigo.geneontology.org/amigo/term/GO:0008144
Gene Ontology	GO:0005637	nuclear inner membrane	1	34	0.306635	ARL6IP6	http://amigo.geneontology.org/amigo/term/GO:0005637
Gene Ontology	GO:0010595	positive regulation of endothelial cell migration	1	34	0.306635	BSG	http://amigo.geneontology.org/amigo/term/GO:0010595
Gene Ontology	GO:0007032	endosome organization	1	34	0.306635	DNAJC13	http://amigo.geneontology.org/amigo/term/GO:0007032
Gene Ontology	GO:0031334	positive regulation of protein-containing complex assembly	1	34	0.306635	TPPP	http://amigo.geneontology.org/amigo/term/GO:0031334
Gene Ontology	GO:0006281	DNA repair	2	124	0.310296	MNAT1|PDS5A	http://amigo.geneontology.org/amigo/term/GO:0006281
Gene Ontology	GO:0008285	negative regulation of cell population proliferation	3	228	0.310296	DLC1|FNTB|PBRM1	http://amigo.geneontology.org/amigo/term/GO:0008285
Gene Ontology	GO:0032993	protein-DNA complex	1	35	0.310467	TCF4	http://amigo.geneontology.org/amigo/term/GO:0032993
Gene Ontology	GO:0001658	branching involved in ureteric bud morphogenesis	1	35	0.310467	PTCH1	http://amigo.geneontology.org/amigo/term/GO:0001658
Gene Ontology	GO:0009306	protein secretion	1	35	0.310467	RAB10	http://amigo.geneontology.org/amigo/term/GO:0009306
Gene Ontology	GO:0048146	positive regulation of fibroblast proliferation	1	35	0.310467	FNTB	http://amigo.geneontology.org/amigo/term/GO:0048146
Gene Ontology	GO:0030218	erythrocyte differentiation	1	35	0.310467	JAK2	http://amigo.geneontology.org/amigo/term/GO:0030218
Gene Ontology	GO:0007163	establishment or maintenance of cell polarity	1	35	0.310467	CTNNA1	http://amigo.geneontology.org/amigo/term/GO:0007163
Gene Ontology	GO:0045494	photoreceptor cell maintenance	1	35	0.310467	ADGRV1	http://amigo.geneontology.org/amigo/term/GO:0045494
Gene Ontology	GO:0015485	cholesterol binding	1	35	0.310467	PTCH1	http://amigo.geneontology.org/amigo/term/GO:0015485
Gene Ontology	GO:0044877	protein-containing complex binding	2	126	0.314177	ADRB2|PTCH1	http://amigo.geneontology.org/amigo/term/GO:0044877
Gene Ontology	GO:0005743	mitochondrial inner membrane	3	231	0.314466	SIRT3|ACADVL|SLC25A33	http://amigo.geneontology.org/amigo/term/GO:0005743
Gene Ontology	GO:0030838	positive regulation of actin filament polymerization	1	36	0.315287	RICTOR	http://amigo.geneontology.org/amigo/term/GO:0030838
Gene Ontology	GO:0071902	positive regulation of protein serine/threonine kinase activity	1	36	0.315287	ADRB2	http://amigo.geneontology.org/amigo/term/GO:0071902
Gene Ontology	GO:0008542	visual learning	1	36	0.315287	RIC8A	http://amigo.geneontology.org/amigo/term/GO:0008542
Gene Ontology	GO:0048856	anatomical structure development	1	36	0.315287	FSTL3	http://amigo.geneontology.org/amigo/term/GO:0048856
Gene Ontology	GO:0046983	protein dimerization activity	2	127	0.315287	MGA|FBXW11	http://amigo.geneontology.org/amigo/term/GO:0046983
Gene Ontology	GO:0050821	protein stabilization	2	128	0.318485	EP300|USP7	http://amigo.geneontology.org/amigo/term/GO:0050821
Gene Ontology	GO:0000978	RNA polymerase II cis-regulatory region sequence-specific DNA binding	6	581	0.318938	TCF4|NR3C1|THRB|ZNF536|ZNF18|EP300	http://amigo.geneontology.org/amigo/term/GO:0000978
Gene Ontology	GO:0030674	protein-macromolecule adaptor activity	1	37	0.319443	DVL2	http://amigo.geneontology.org/amigo/term/GO:0030674
Gene Ontology	GO:0032266	phosphatidylinositol-3-phosphate binding	1	37	0.319443	ZFYVE19	http://amigo.geneontology.org/amigo/term/GO:0032266
Gene Ontology	GO:0045668	negative regulation of osteoblast differentiation	1	37	0.319443	PTCH1	http://amigo.geneontology.org/amigo/term/GO:0045668
Gene Ontology	GO:0005903	brush border	1	37	0.319443	MYO1A	http://amigo.geneontology.org/amigo/term/GO:0005903
Gene Ontology	GO:0097110	scaffold protein binding	1	37	0.319443	DLG4	http://amigo.geneontology.org/amigo/term/GO:0097110
Gene Ontology	GO:0009897	external side of plasma membrane	3	236	0.321526	ACKR4|LRP2|CCRL2	http://amigo.geneontology.org/amigo/term/GO:0009897
Gene Ontology	GO:0003684	damaged DNA binding	1	38	0.324259	EP300	http://amigo.geneontology.org/amigo/term/GO:0003684
Gene Ontology	GO:0065003	protein-containing complex assembly	1	38	0.324259	DLG4	http://amigo.geneontology.org/amigo/term/GO:0065003
Gene Ontology	GO:0042734	presynaptic membrane	1	38	0.324259	SCRIB	http://amigo.geneontology.org/amigo/term/GO:0042734
Gene Ontology	GO:0035690	cellular response to drug	1	38	0.324259	PDE4B	http://amigo.geneontology.org/amigo/term/GO:0035690
Gene Ontology	GO:0007188	adenylate cyclase-modulating G protein-coupled receptor signaling pathway	1	38	0.324259	ADRB2	http://amigo.geneontology.org/amigo/term/GO:0007188
Gene Ontology	GO:0060271	cilium assembly	2	132	0.326195	PTPN23|IFT46	http://amigo.geneontology.org/amigo/term/GO:0060271
Gene Ontology	GO:1904115	axon cytoplasm	1	39	0.327536	FBXW11	http://amigo.geneontology.org/amigo/term/GO:1904115
Gene Ontology	GO:0050679	positive regulation of epithelial cell proliferation	1	39	0.327536	TCF4	http://amigo.geneontology.org/amigo/term/GO:0050679
Gene Ontology	GO:0006417	regulation of translation	1	39	0.327536	MATR3	http://amigo.geneontology.org/amigo/term/GO:0006417
Gene Ontology	GO:0016301	kinase activity	1	39	0.327536	CDK2AP1	http://amigo.geneontology.org/amigo/term/GO:0016301
Gene Ontology	GO:0031146	SCF-dependent proteasomal ubiquitin-dependent protein catabolic process	1	39	0.327536	FBXW11	http://amigo.geneontology.org/amigo/term/GO:0031146
Gene Ontology	GO:0003674	molecular_function	1	39	0.327536	QRICH1	http://amigo.geneontology.org/amigo/term/GO:0003674
Gene Ontology	GO:0070374	positive regulation of ERK1 and ERK2 cascade	2	134	0.329861	BMPER|PRKD2	http://amigo.geneontology.org/amigo/term/GO:0070374
Gene Ontology	GO:0016592	mediator complex	1	40	0.330686	CDK19	http://amigo.geneontology.org/amigo/term/GO:0016592
Gene Ontology	GO:0021766	hippocampus development	1	40	0.330686	RELN	http://amigo.geneontology.org/amigo/term/GO:0021766
Gene Ontology	GO:0016459	myosin complex	1	40	0.330686	MYO1A	http://amigo.geneontology.org/amigo/term/GO:0016459
Gene Ontology	GO:0030136	clathrin-coated vesicle	1	40	0.330686	DVL2	http://amigo.geneontology.org/amigo/term/GO:0030136
Gene Ontology	GO:0048365	Rac GTPase binding	1	40	0.330686	DVL2	http://amigo.geneontology.org/amigo/term/GO:0048365
Gene Ontology	GO:0050727	regulation of inflammatory response	1	40	0.330686	RICTOR	http://amigo.geneontology.org/amigo/term/GO:0050727
Gene Ontology	GO:0006890	retrograde vesicle-mediated transport, Golgi to endoplasmic reticulum	1	40	0.330686	NBAS	http://amigo.geneontology.org/amigo/term/GO:0006890
Gene Ontology	GO:0031201	SNARE complex	1	41	0.336546	BET1L	http://amigo.geneontology.org/amigo/term/GO:0031201
Gene Ontology	GO:0017053	transcription repressor complex	1	41	0.336546	PHF12	http://amigo.geneontology.org/amigo/term/GO:0017053
Gene Ontology	GO:0030139	endocytic vesicle	1	41	0.336546	LRP2	http://amigo.geneontology.org/amigo/term/GO:0030139
Gene Ontology	GO:0050918	positive chemotaxis	1	42	0.341959	SCRIB	http://amigo.geneontology.org/amigo/term/GO:0050918
Gene Ontology	GO:0043022	ribosome binding	1	42	0.341959	RICTOR	http://amigo.geneontology.org/amigo/term/GO:0043022
Gene Ontology	GO:0000149	SNARE binding	1	42	0.341959	NBAS	http://amigo.geneontology.org/amigo/term/GO:0000149
Gene Ontology	GO:0005783	endoplasmic reticulum	6	607	0.343679	LRP2|DLG4|CCDC47|TMF1|COL26A1|RHBDD1	http://amigo.geneontology.org/amigo/term/GO:0005783
Gene Ontology	GO:0070491	repressing transcription factor binding	1	43	0.345824	NR3C1	http://amigo.geneontology.org/amigo/term/GO:0070491
Gene Ontology	GO:0031234	extrinsic component of cytoplasmic side of plasma membrane	1	43	0.345824	DLG4	http://amigo.geneontology.org/amigo/term/GO:0031234
Gene Ontology	GO:0001917	photoreceptor inner segment	1	43	0.345824	DNM3	http://amigo.geneontology.org/amigo/term/GO:0001917
Gene Ontology	GO:0043087	regulation of GTPase activity	1	43	0.345824	RICTOR	http://amigo.geneontology.org/amigo/term/GO:0043087
Gene Ontology	GO:0005249	voltage-gated potassium channel activity	1	43	0.345824	HCN2	http://amigo.geneontology.org/amigo/term/GO:0005249
Gene Ontology	GO:0016197	endosomal transport	1	43	0.345824	RAB10	http://amigo.geneontology.org/amigo/term/GO:0016197
Gene Ontology	GO:0006974	cellular response to DNA damage stimulus	2	143	0.348854	APLF|TOP2A	http://amigo.geneontology.org/amigo/term/GO:0006974
Gene Ontology	GO:0006909	phagocytosis	1	44	0.348854	PRTN3	http://amigo.geneontology.org/amigo/term/GO:0006909
Gene Ontology	GO:0070888	E-box binding	1	44	0.348854	TCF4	http://amigo.geneontology.org/amigo/term/GO:0070888
Gene Ontology	GO:0030173	integral component of Golgi membrane	1	44	0.348854	BET1L	http://amigo.geneontology.org/amigo/term/GO:0030173
Gene Ontology	GO:0001947	heart looping	1	44	0.348854	MIB1	http://amigo.geneontology.org/amigo/term/GO:0001947
Gene Ontology	GO:0032147	activation of protein kinase activity	1	44	0.348854	TPX2	http://amigo.geneontology.org/amigo/term/GO:0032147
Gene Ontology	GO:0031532	actin cytoskeleton reorganization	1	44	0.348854	RICTOR	http://amigo.geneontology.org/amigo/term/GO:0031532
Gene Ontology	GO:0005201	extracellular matrix structural constituent	1	44	0.348854	COL23A1	http://amigo.geneontology.org/amigo/term/GO:0005201
Gene Ontology	GO:0032880	regulation of protein localization	1	44	0.348854	PTCH1	http://amigo.geneontology.org/amigo/term/GO:0032880
Gene Ontology	GO:0043066	negative regulation of apoptotic process	3	256	0.351779	LRP2|TMF1|RHBDD1	http://amigo.geneontology.org/amigo/term/GO:0043066
Gene Ontology	GO:0005518	collagen binding	1	45	0.353954	FSTL3	http://amigo.geneontology.org/amigo/term/GO:0005518
Gene Ontology	GO:0001503	ossification	1	45	0.353954	FSTL3	http://amigo.geneontology.org/amigo/term/GO:0001503
Gene Ontology	GO:0031398	positive regulation of protein ubiquitination	1	46	0.357863	ADRB2	http://amigo.geneontology.org/amigo/term/GO:0031398
Gene Ontology	GO:0018107	peptidyl-threonine phosphorylation	1	46	0.357863	PRKD2	http://amigo.geneontology.org/amigo/term/GO:0018107
Gene Ontology	GO:0030672	synaptic vesicle membrane	1	46	0.357863	PTPRN2	http://amigo.geneontology.org/amigo/term/GO:0030672
Gene Ontology	GO:0001085	RNA polymerase II transcription factor binding	1	46	0.357863	EP300	http://amigo.geneontology.org/amigo/term/GO:0001085
Gene Ontology	GO:0036464	cytoplasmic ribonucleoprotein granule	1	46	0.357863	MCC	http://amigo.geneontology.org/amigo/term/GO:0036464
Gene Ontology	GO:0030855	epithelial cell differentiation	1	47	0.362408	ACADVL	http://amigo.geneontology.org/amigo/term/GO:0030855
Gene Ontology	GO:0050804	modulation of chemical synaptic transmission	1	47	0.362408	NRG3	http://amigo.geneontology.org/amigo/term/GO:0050804
Gene Ontology	GO:0043085	positive regulation of catalytic activity	1	47	0.362408	RICTOR	http://amigo.geneontology.org/amigo/term/GO:0043085
Gene Ontology	GO:0006816	calcium ion transport	1	47	0.362408	SCN8A	http://amigo.geneontology.org/amigo/term/GO:0006816
Gene Ontology	GO:0030971	receptor tyrosine kinase binding	1	47	0.362408	PITPNM2	http://amigo.geneontology.org/amigo/term/GO:0030971
Gene Ontology	GO:0045892	negative regulation of transcription, DNA-templated	3	265	0.367236	LDB2|TCF4|FBXW11	http://amigo.geneontology.org/amigo/term/GO:0045892
Gene Ontology	GO:0005788	endoplasmic reticulum lumen	1	48	0.367236	SIL1	http://amigo.geneontology.org/amigo/term/GO:0005788
Gene Ontology	GO:0005044	scavenger receptor activity	1	48	0.367236	ACKR4	http://amigo.geneontology.org/amigo/term/GO:0005044
Gene Ontology	GO:0045893	positive regulation of transcription, DNA-templated	3	266	0.368566	DVL2|FBXW11|PTCH1	http://amigo.geneontology.org/amigo/term/GO:0045893
Gene Ontology	GO:0030593	neutrophil chemotaxis	1	49	0.369737	PDE4B	http://amigo.geneontology.org/amigo/term/GO:0030593
Gene Ontology	GO:0005902	microvillus	1	49	0.369737	MYO1A	http://amigo.geneontology.org/amigo/term/GO:0005902
Gene Ontology	GO:0001938	positive regulation of endothelial cell proliferation	1	49	0.369737	PRKD2	http://amigo.geneontology.org/amigo/term/GO:0001938
Gene Ontology	GO:0030317	flagellated sperm motility	1	49	0.369737	TMF1	http://amigo.geneontology.org/amigo/term/GO:0030317
Gene Ontology	GO:0005881	cytoplasmic microtubule	1	49	0.369737	FBXW11	http://amigo.geneontology.org/amigo/term/GO:0005881
Gene Ontology	GO:0050731	positive regulation of peptidyl-tyrosine phosphorylation	1	50	0.374007	RICTOR	http://amigo.geneontology.org/amigo/term/GO:0050731
Gene Ontology	GO:0035861	site of double-strand break	1	50	0.374007	APLF	http://amigo.geneontology.org/amigo/term/GO:0035861
Gene Ontology	GO:0015629	actin cytoskeleton	2	156	0.377178	CTNNA1|MYO1A	http://amigo.geneontology.org/amigo/term/GO:0015629
Gene Ontology	GO:0007005	mitochondrion organization	1	51	0.37744	SLC25A33	http://amigo.geneontology.org/amigo/term/GO:0007005
Gene Ontology	GO:1901224	positive regulation of NIK/NF-kappaB signaling	1	51	0.37744	EP300	http://amigo.geneontology.org/amigo/term/GO:1901224
Gene Ontology	GO:0032956	regulation of actin cytoskeleton organization	1	51	0.37744	RICTOR	http://amigo.geneontology.org/amigo/term/GO:0032956
Gene Ontology	GO:0006919	activation of cysteine-type endopeptidase activity involved in apoptotic process	1	51	0.37744	DLC1	http://amigo.geneontology.org/amigo/term/GO:0006919
Gene Ontology	GO:0016021	integral component of membrane	29	3697	0.378611	BCL2L1|EMCN|CCDC47|SLC25A33|ABHD3|ADGRV1|CLSTN1|SPINT1|ABHD12|PROKR1|KCNU1|TMEM262|SYNDIG1L|NRG3|BSG|MFSD14B|DNAJC18|PTPRN2|ZFPL1|ARL6IP6|MGAT5|RNF167|TMEM87B|LRP2|FAAH|ACKR4|TMEM52|KCNT2|PTCH1	http://amigo.geneontology.org/amigo/term/GO:0016021
Gene Ontology	GO:0006955	immune response	2	158	0.380528	ACKR4|CCRL2	http://amigo.geneontology.org/amigo/term/GO:0006955
Gene Ontology	GO:0006914	autophagy	1	52	0.38116	EPG5	http://amigo.geneontology.org/amigo/term/GO:0006914
Gene Ontology	GO:0017148	negative regulation of translation	1	52	0.38116	PAIP2	http://amigo.geneontology.org/amigo/term/GO:0017148
Gene Ontology	GO:0007613	memory	1	52	0.38116	PAIP2	http://amigo.geneontology.org/amigo/term/GO:0007613
Gene Ontology	GO:0032088	negative regulation of NF-kappaB transcription factor activity	1	52	0.38116	USP7	http://amigo.geneontology.org/amigo/term/GO:0032088
Gene Ontology	GO:0043065	positive regulation of apoptotic process	2	159	0.381802	SCRIB|TOP2A	http://amigo.geneontology.org/amigo/term/GO:0043065
Gene Ontology	GO:0003690	double-stranded DNA binding	1	53	0.384417	DMC1	http://amigo.geneontology.org/amigo/term/GO:0003690
Gene Ontology	GO:0010976	positive regulation of neuron projection development	1	53	0.384417	EP300	http://amigo.geneontology.org/amigo/term/GO:0010976
Gene Ontology	GO:0019005	SCF ubiquitin ligase complex	1	53	0.384417	FBXW11	http://amigo.geneontology.org/amigo/term/GO:0019005
Gene Ontology	GO:0005694	chromosome	1	53	0.384417	KMT5A	http://amigo.geneontology.org/amigo/term/GO:0005694
Gene Ontology	GO:0042383	sarcolemma	1	53	0.384417	ADGRV1	http://amigo.geneontology.org/amigo/term/GO:0042383
Gene Ontology	GO:0030307	positive regulation of cell growth	1	53	0.384417	SLC25A33	http://amigo.geneontology.org/amigo/term/GO:0030307
Gene Ontology	GO:0007050	cell cycle arrest	1	54	0.389484	TCF4	http://amigo.geneontology.org/amigo/term/GO:0007050
Gene Ontology	GO:0030324	lung development	1	54	0.389484	EP300	http://amigo.geneontology.org/amigo/term/GO:0030324
Gene Ontology	GO:0045666	positive regulation of neuron differentiation	1	55	0.394107	TCF4	http://amigo.geneontology.org/amigo/term/GO:0045666
Gene Ontology	GO:0014068	positive regulation of phosphatidylinositol 3-kinase signaling	1	55	0.394107	RELN	http://amigo.geneontology.org/amigo/term/GO:0014068
Gene Ontology	GO:0016477	cell migration	2	165	0.395966	SCRIB|MISP	http://amigo.geneontology.org/amigo/term/GO:0016477
Gene Ontology	GO:0031647	regulation of protein stability	1	56	0.397888	USP7	http://amigo.geneontology.org/amigo/term/GO:0031647
Gene Ontology	GO:0019900	kinase binding	1	56	0.397888	DLG4	http://amigo.geneontology.org/amigo/term/GO:0019900
Gene Ontology	GO:0001725	stress fiber	1	56	0.397888	LPP	http://amigo.geneontology.org/amigo/term/GO:0001725
Gene Ontology	GO:0005874	microtubule	2	167	0.400201	TPPP|TPX2	http://amigo.geneontology.org/amigo/term/GO:0005874
Gene Ontology	GO:0005762	mitochondrial large ribosomal subunit	1	57	0.401981	C17H12orf65	http://amigo.geneontology.org/amigo/term/GO:0005762
Gene Ontology	GO:0030183	B cell differentiation	1	57	0.401981	EP300	http://amigo.geneontology.org/amigo/term/GO:0030183
Gene Ontology	GO:0045171	intercellular bridge	1	57	0.401981	TPX2	http://amigo.geneontology.org/amigo/term/GO:0045171
Gene Ontology	GO:0051865	protein autoubiquitination	1	58	0.405223	UBE2D2	http://amigo.geneontology.org/amigo/term/GO:0051865
Gene Ontology	GO:0000724	double-strand break repair via homologous recombination	1	58	0.405223	EXD2	http://amigo.geneontology.org/amigo/term/GO:0000724
Gene Ontology	GO:0045177	apical part of cell	1	58	0.405223	DVL2	http://amigo.geneontology.org/amigo/term/GO:0045177
Gene Ontology	GO:0019003	GDP binding	1	58	0.405223	RAB10	http://amigo.geneontology.org/amigo/term/GO:0019003
Gene Ontology	GO:0005102	signaling receptor binding	2	171	0.408509	NRG3|PRTN3	http://amigo.geneontology.org/amigo/term/GO:0005102
Gene Ontology	GO:0043130	ubiquitin binding	1	59	0.408779	TOP2A	http://amigo.geneontology.org/amigo/term/GO:0043130
Gene Ontology	GO:0009887	animal organ morphogenesis	1	59	0.408779	EP300	http://amigo.geneontology.org/amigo/term/GO:0009887
Gene Ontology	GO:0008380	RNA splicing	1	59	0.408779	RBFOX1	http://amigo.geneontology.org/amigo/term/GO:0008380
Gene Ontology	GO:0007275	multicellular organism development	2	172	0.409179	ODF3|RELN	http://amigo.geneontology.org/amigo/term/GO:0007275
Gene Ontology	GO:0047485	protein N-terminus binding	1	60	0.412656	MNAT1	http://amigo.geneontology.org/amigo/term/GO:0047485
Gene Ontology	GO:0007010	cytoskeleton organization	1	61	0.417258	PALM	http://amigo.geneontology.org/amigo/term/GO:0007010
Gene Ontology	GO:0007018	microtubule-based movement	1	61	0.417258	DNAH2	http://amigo.geneontology.org/amigo/term/GO:0007018
Gene Ontology	GO:0042802	identical protein binding	7	813	0.418235	HCN2|KHDRBS1|DVL2|PUF60|DMC1|DEUP1|CTNNA1	http://amigo.geneontology.org/amigo/term/GO:0042802
Gene Ontology	GO:0016607	nuclear speck	3	299	0.419419	NR3C1|CDC34|MAML3	http://amigo.geneontology.org/amigo/term/GO:0016607
Gene Ontology	GO:0000932	P-body	1	62	0.421405	PSMA4	http://amigo.geneontology.org/amigo/term/GO:0000932
Gene Ontology	GO:0071013	catalytic step 2 spliceosome	1	63	0.424287	HNRNPM	http://amigo.geneontology.org/amigo/term/GO:0071013
Gene Ontology	GO:0043410	positive regulation of MAPK cascade	1	63	0.424287	ADRB2	http://amigo.geneontology.org/amigo/term/GO:0043410
Gene Ontology	GO:0002244	hematopoietic progenitor cell differentiation	1	63	0.424287	TOP2A	http://amigo.geneontology.org/amigo/term/GO:0002244
Gene Ontology	GO:0009791	post-embryonic development	1	63	0.424287	CCDC47	http://amigo.geneontology.org/amigo/term/GO:0009791
Gene Ontology	GO:0007165	signal transduction	4	432	0.4271	TSPEAR|PDE4B|DLC1|ARHGAP26	http://amigo.geneontology.org/amigo/term/GO:0007165
Gene Ontology	GO:0000776	kinetochore	1	64	0.4271	FBXW11	http://amigo.geneontology.org/amigo/term/GO:0000776
Gene Ontology	GO:0000151	ubiquitin ligase complex	1	64	0.4271	UBE2D2	http://amigo.geneontology.org/amigo/term/GO:0000151
Gene Ontology	GO:0007286	spermatid development	1	64	0.4271	DMC1	http://amigo.geneontology.org/amigo/term/GO:0007286
Gene Ontology	GO:0031901	early endosome membrane	1	65	0.430246	DNAJC13	http://amigo.geneontology.org/amigo/term/GO:0031901
Gene Ontology	GO:0016525	negative regulation of angiogenesis	1	65	0.430246	TCF4	http://amigo.geneontology.org/amigo/term/GO:0016525
Gene Ontology	GO:0120162	positive regulation of cold-induced thermogenesis	1	65	0.430246	ADRB2	http://amigo.geneontology.org/amigo/term/GO:0120162
Gene Ontology	GO:0045095	keratin filament	1	65	0.430246	KRTAP10-8	http://amigo.geneontology.org/amigo/term/GO:0045095
Gene Ontology	GO:0007626	locomotory behavior	1	66	0.434134	RELN	http://amigo.geneontology.org/amigo/term/GO:0007626
Gene Ontology	GO:0016363	nuclear matrix	1	66	0.434134	HNRNPM	http://amigo.geneontology.org/amigo/term/GO:0016363
Gene Ontology	GO:0005884	actin filament	1	67	0.438371	MISP	http://amigo.geneontology.org/amigo/term/GO:0005884
Gene Ontology	GO:0042391	regulation of membrane potential	1	68	0.442558	HCN2	http://amigo.geneontology.org/amigo/term/GO:0042391
Gene Ontology	GO:0042470	melanosome	1	68	0.442558	BSG	http://amigo.geneontology.org/amigo/term/GO:0042470
Gene Ontology	GO:0030334	regulation of cell migration	1	69	0.446281	LDB2	http://amigo.geneontology.org/amigo/term/GO:0030334
Gene Ontology	GO:0030659	cytoplasmic vesicle membrane	1	70	0.449533	SPIRE2	http://amigo.geneontology.org/amigo/term/GO:0030659
Gene Ontology	GO:0033138	positive regulation of peptidyl-serine phosphorylation	1	70	0.449533	PRKD2	http://amigo.geneontology.org/amigo/term/GO:0033138
Gene Ontology	GO:0005930	axoneme	1	70	0.449533	DNAH2	http://amigo.geneontology.org/amigo/term/GO:0005930
Gene Ontology	GO:0006351	transcription, DNA-templated	1	70	0.449533	NR3C1	http://amigo.geneontology.org/amigo/term/GO:0006351
Gene Ontology	GO:0031410	cytoplasmic vesicle	2	194	0.456856	MIB1|DNM3	http://amigo.geneontology.org/amigo/term/GO:0031410
Gene Ontology	GO:0044325	ion channel binding	1	72	0.45754	PDE4B	http://amigo.geneontology.org/amigo/term/GO:0044325
Gene Ontology	GO:0005525	GTP binding	3	326	0.462894	RAB10|DNM3|RAB30	http://amigo.geneontology.org/amigo/term/GO:0005525
Gene Ontology	GO:0030336	negative regulation of cell migration	1	74	0.462894	DLC1	http://amigo.geneontology.org/amigo/term/GO:0030336
Gene Ontology	GO:0016787	hydrolase activity	1	74	0.462894	INTS11	http://amigo.geneontology.org/amigo/term/GO:0016787
Gene Ontology	GO:0007030	Golgi organization	1	74	0.462894	RAB30	http://amigo.geneontology.org/amigo/term/GO:0007030
Gene Ontology	GO:0006457	protein folding	1	74	0.462894	PTGES3	http://amigo.geneontology.org/amigo/term/GO:0006457
Gene Ontology	GO:0007283	spermatogenesis	2	198	0.462894	ODF3|PAIP2	http://amigo.geneontology.org/amigo/term/GO:0007283
Gene Ontology	GO:0000785	chromatin	1	75	0.466632	PDS5A	http://amigo.geneontology.org/amigo/term/GO:0000785
Gene Ontology	GO:0005741	mitochondrial outer membrane	1	75	0.466632	EXD2	http://amigo.geneontology.org/amigo/term/GO:0005741
Gene Ontology	GO:1902476	chloride transmembrane transport	1	76	0.469554	SLC12A6	http://amigo.geneontology.org/amigo/term/GO:1902476
Gene Ontology	GO:0007264	small GTPase mediated signal transduction	1	76	0.469554	RAPGEF4	http://amigo.geneontology.org/amigo/term/GO:0007264
Gene Ontology	GO:0043005	neuron projection	2	202	0.470724	FBXW11|DLG4	http://amigo.geneontology.org/amigo/term/GO:0043005
Gene Ontology	GO:0007186	G protein-coupled receptor signaling pathway	6	736	0.470724	RIC8A|ACKR4|GNB1|CCRL2|PROKR1|ADGRV1	http://amigo.geneontology.org/amigo/term/GO:0007186
Gene Ontology	GO:0042981	regulation of apoptotic process	1	77	0.470724	JAK2	http://amigo.geneontology.org/amigo/term/GO:0042981
Gene Ontology	GO:0001666	response to hypoxia	1	77	0.470724	EP300	http://amigo.geneontology.org/amigo/term/GO:0001666
Gene Ontology	GO:0090630	activation of GTPase activity	1	79	0.478001	SCRIB	http://amigo.geneontology.org/amigo/term/GO:0090630
Gene Ontology	GO:0016055	Wnt signaling pathway	1	79	0.478001	TCF4	http://amigo.geneontology.org/amigo/term/GO:0016055
Gene Ontology	GO:0022857	transmembrane transporter activity	1	79	0.478001	MFSD14B	http://amigo.geneontology.org/amigo/term/GO:0022857
Gene Ontology	GO:0035264	multicellular organism growth	1	80	0.481573	EP300	http://amigo.geneontology.org/amigo/term/GO:0035264
Gene Ontology	GO:0000922	spindle pole	1	80	0.481573	TPX2	http://amigo.geneontology.org/amigo/term/GO:0000922
Gene Ontology	GO:0016310	phosphorylation	1	81	0.484669	CDK2AP1	http://amigo.geneontology.org/amigo/term/GO:0016310
Gene Ontology	GO:0031982	vesicle	1	81	0.484669	MYO1A	http://amigo.geneontology.org/amigo/term/GO:0031982
Gene Ontology	GO:0015630	microtubule cytoskeleton	1	81	0.484669	DNM3	http://amigo.geneontology.org/amigo/term/GO:0015630
Gene Ontology	GO:0031175	neuron projection development	1	82	0.488151	BICDL1	http://amigo.geneontology.org/amigo/term/GO:0031175
Gene Ontology	GO:1990830	cellular response to leukemia inhibitory factor	1	82	0.488151	GFPT2	http://amigo.geneontology.org/amigo/term/GO:1990830
Gene Ontology	GO:0007218	neuropeptide signaling pathway	1	83	0.489418	PROKR1	http://amigo.geneontology.org/amigo/term/GO:0007218
Gene Ontology	GO:0042742	defense response to bacterium	1	83	0.489418	TMF1	http://amigo.geneontology.org/amigo/term/GO:0042742
Gene Ontology	GO:0006397	mRNA processing	1	83	0.489418	RBFOX1	http://amigo.geneontology.org/amigo/term/GO:0006397
Gene Ontology	GO:0030308	negative regulation of cell growth	1	83	0.489418	SERTAD2	http://amigo.geneontology.org/amigo/term/GO:0030308
Gene Ontology	GO:0018108	peptidyl-tyrosine phosphorylation	1	83	0.489418	RELN	http://amigo.geneontology.org/amigo/term/GO:0018108
Gene Ontology	GO:0090263	positive regulation of canonical Wnt signaling pathway	1	84	0.491935	USP34	http://amigo.geneontology.org/amigo/term/GO:0090263
Gene Ontology	GO:0030176	integral component of endoplasmic reticulum membrane	1	84	0.491935	RHBDD1	http://amigo.geneontology.org/amigo/term/GO:0030176
Gene Ontology	GO:0004867	serine-type endopeptidase inhibitor activity	1	84	0.491935	SPINT1	http://amigo.geneontology.org/amigo/term/GO:0004867
Gene Ontology	GO:0005770	late endosome	1	84	0.491935	VPS29	http://amigo.geneontology.org/amigo/term/GO:0005770
Gene Ontology	GO:0005938	cell cortex	1	86	0.498574	SPIRE2	http://amigo.geneontology.org/amigo/term/GO:0005938
Gene Ontology	GO:0098793	presynapse	1	86	0.498574	DNM3	http://amigo.geneontology.org/amigo/term/GO:0098793
Gene Ontology	GO:0071805	potassium ion transmembrane transport	1	86	0.498574	KCNU1	http://amigo.geneontology.org/amigo/term/GO:0071805
Gene Ontology	GO:0071222	cellular response to lipopolysaccharide	1	87	0.501393	PDE4B	http://amigo.geneontology.org/amigo/term/GO:0071222
Gene Ontology	GO:0001934	positive regulation of protein phosphorylation	1	87	0.501393	CDK2AP1	http://amigo.geneontology.org/amigo/term/GO:0001934
Gene Ontology	GO:0070588	calcium ion transmembrane transport	1	89	0.509117	CACHD1	http://amigo.geneontology.org/amigo/term/GO:0070588
Gene Ontology	GO:0005635	nuclear envelope	1	91	0.515812	FBXW11	http://amigo.geneontology.org/amigo/term/GO:0005635
Gene Ontology	GO:0004222	metalloendopeptidase activity	1	92	0.51933	THSD4	http://amigo.geneontology.org/amigo/term/GO:0004222
Gene Ontology	GO:0006470	protein dephosphorylation	1	94	0.525351	FBXW11	http://amigo.geneontology.org/amigo/term/GO:0006470
Gene Ontology	GO:0045766	positive regulation of angiogenesis	1	95	0.527847	PRKD2	http://amigo.geneontology.org/amigo/term/GO:0045766
Gene Ontology	GO:0007420	brain development	1	97	0.534994	PTCH1	http://amigo.geneontology.org/amigo/term/GO:0007420
Gene Ontology	GO:0003677	DNA binding	4	517	0.534994	SCRT1|PUF60|SMARCA4|PBRM1	http://amigo.geneontology.org/amigo/term/GO:0003677
Gene Ontology	GO:0007015	actin filament organization	1	99	0.540681	MYO1A	http://amigo.geneontology.org/amigo/term/GO:0007015
Gene Ontology	GO:0010629	negative regulation of gene expression	1	99	0.540681	TMF1	http://amigo.geneontology.org/amigo/term/GO:0010629
Gene Ontology	GO:0005789	endoplasmic reticulum membrane	3	384	0.546663	RAB10|DNAJC18|ABHD12	http://amigo.geneontology.org/amigo/term/GO:0005789
Gene Ontology	GO:0000226	microtubule cytoskeleton organization	1	101	0.546663	TTLL6	http://amigo.geneontology.org/amigo/term/GO:0000226
Gene Ontology	GO:0006468	protein phosphorylation	2	245	0.551093	MNAT1|CDK19	http://amigo.geneontology.org/amigo/term/GO:0006468
Gene Ontology	GO:0017137	Rab GTPase binding	1	103	0.551093	BICDL1	http://amigo.geneontology.org/amigo/term/GO:0017137
Gene Ontology	GO:0019221	cytokine-mediated signaling pathway	1	104	0.553725	JAK2	http://amigo.geneontology.org/amigo/term/GO:0019221
Gene Ontology	GO:0046982	protein heterodimerization activity	2	250	0.559882	TCF4|TOP2A	http://amigo.geneontology.org/amigo/term/GO:0046982
Gene Ontology	GO:0043123	positive regulation of I-kappaB kinase/NF-kappaB signaling	1	107	0.562856	MAP3K3	http://amigo.geneontology.org/amigo/term/GO:0043123
Gene Ontology	GO:0051092	positive regulation of NF-kappaB transcription factor activity	1	108	0.565839	PRKD2	http://amigo.geneontology.org/amigo/term/GO:0051092
Gene Ontology	GO:0042127	regulation of cell population proliferation	1	109	0.568794	RNF126	http://amigo.geneontology.org/amigo/term/GO:0042127
Gene Ontology	GO:0004672	protein kinase activity	1	110	0.570748	MAP3K3	http://amigo.geneontology.org/amigo/term/GO:0004672
Gene Ontology	GO:0007507	heart development	1	113	0.57934	EP300	http://amigo.geneontology.org/amigo/term/GO:0007507
Gene Ontology	GO:0020037	heme binding	1	114	0.581655	GUCY1A2	http://amigo.geneontology.org/amigo/term/GO:0020037
Gene Ontology	GO:0005516	calmodulin binding	1	114	0.581655	MYO1A	http://amigo.geneontology.org/amigo/term/GO:0005516
Gene Ontology	GO:0030246	carbohydrate binding	1	117	0.589904	EMCN	http://amigo.geneontology.org/amigo/term/GO:0030246
Gene Ontology	GO:0045121	membrane raft	1	123	0.606183	DLC1	http://amigo.geneontology.org/amigo/term/GO:0045121
Gene Ontology	GO:0010951	negative regulation of endopeptidase activity	1	125	0.611235	SPINT1	http://amigo.geneontology.org/amigo/term/GO:0010951
Gene Ontology	GO:0005911	cell-cell junction	1	125	0.611235	SCRIB	http://amigo.geneontology.org/amigo/term/GO:0005911
Gene Ontology	GO:0005802	trans-Golgi network	1	128	0.619657	RAB30	http://amigo.geneontology.org/amigo/term/GO:0005802
Gene Ontology	GO:0006897	endocytosis	1	132	0.630751	ACKR4	http://amigo.geneontology.org/amigo/term/GO:0006897
Gene Ontology	GO:0001525	angiogenesis	1	136	0.641503	EMCN	http://amigo.geneontology.org/amigo/term/GO:0001525
Gene Ontology	GO:0005576	extracellular region	3	454	0.645464	NELL2|CLSTN1|RELN	http://amigo.geneontology.org/amigo/term/GO:0005576
Gene Ontology	GO:0010468	regulation of gene expression	1	140	0.650294	RICTOR	http://amigo.geneontology.org/amigo/term/GO:0010468
Gene Ontology	GO:0005759	mitochondrial matrix	1	144	0.659271	SIRT3	http://amigo.geneontology.org/amigo/term/GO:0005759
Gene Ontology	GO:0030335	positive regulation of cell migration	1	144	0.659271	MGAT5	http://amigo.geneontology.org/amigo/term/GO:0030335
Gene Ontology	GO:0031965	nuclear membrane	1	147	0.665918	SMOX	http://amigo.geneontology.org/amigo/term/GO:0031965
Gene Ontology	GO:0030154	cell differentiation	2	312	0.666448	ODF3|THRB	http://amigo.geneontology.org/amigo/term/GO:0030154
Gene Ontology	GO:0016887	ATPase activity	1	159	0.692996	ATAD2B	http://amigo.geneontology.org/amigo/term/GO:0016887
Gene Ontology	GO:0005764	lysosome	1	165	0.706147	EPG5	http://amigo.geneontology.org/amigo/term/GO:0005764
Gene Ontology	GO:0006954	inflammatory response	1	190	0.754342	CCRL2	http://amigo.geneontology.org/amigo/term/GO:0006954
Gene Ontology	GO:0005730	nucleolus	3	551	0.762268	LDB2|ACADVL|TOP2A	http://amigo.geneontology.org/amigo/term/GO:0005730
Gene Ontology	GO:0010628	positive regulation of gene expression	1	195	0.762268	EP300	http://amigo.geneontology.org/amigo/term/GO:0010628
Gene Ontology	GO:0006357	regulation of transcription by RNA polymerase II	3	557	0.767374	MNAT1|ZNF18|NR3C1	http://amigo.geneontology.org/amigo/term/GO:0006357
Gene Ontology	GO:0001228	DNA-binding transcription activator activity, RNA polymerase II-specific	2	385	0.768523	TCF4|NR3C1	http://amigo.geneontology.org/amigo/term/GO:0001228
Gene Ontology	GO:0000977	RNA polymerase II transcription regulatory region sequence-specific DNA binding	1	205	0.776464	SCRT1	http://amigo.geneontology.org/amigo/term/GO:0000977
Gene Ontology	GO:0031625	ubiquitin protein ligase binding	1	213	0.788814	USP7	http://amigo.geneontology.org/amigo/term/GO:0031625
Gene Ontology	GO:0006886	intracellular protein transport	1	220	0.798936	VPS29	http://amigo.geneontology.org/amigo/term/GO:0006886
Gene Ontology	GO:0055085	transmembrane transport	1	221	0.799777	MFSD14B	http://amigo.geneontology.org/amigo/term/GO:0055085
Gene Ontology	GO:0003723	RNA binding	2	422	0.808084	PUF60|SMARCA4	http://amigo.geneontology.org/amigo/term/GO:0003723
Gene Ontology	GO:0004930	G protein-coupled receptor activity	3	664	0.855888	PROKR1|ADRB2|ADGRV1	http://amigo.geneontology.org/amigo/term/GO:0004930
Gene Ontology	GO:0008284	positive regulation of cell population proliferation	1	286	0.873739	SLC25A33	http://amigo.geneontology.org/amigo/term/GO:0008284
Gene Ontology	GO:0000981	DNA-binding transcription factor activity, RNA polymerase II-specific	1	389	0.939753	ZNF18	http://amigo.geneontology.org/amigo/term/GO:0000981
Gene Ontology	GO:0055114	oxidation-reduction process	1	516	0.976433	SMOX	http://amigo.geneontology.org/amigo/term/GO:0055114
Gene Ontology	GO:0005739	mitochondrion	1	774	0.996904	ACADVL	http://amigo.geneontology.org/amigo/term/GO:0005739

## Sheet: Table S5
Supplementary Table 5. KEGG PATHWAY and Gene Ontology of 296 genes in the Indian indicine segment of Dehong humped cattle.
Database	ID	Term	Input number	Background number	Corrected P-Value	Input	Hyperlink
KEGG PATHWAY	bta05032	Morphine addiction	6	92	0.034681	ADCY4|PDE1B|PDE3A|OPRM1|ARRB2|GABRB1	http://www.genome.jp/kegg-bin/show_pathway?bta05032/bta:536636%09red/bta:281638%09red/bta:281970%09red/bta:788151%09red/bta:281958%09red/bta:282239%09red
KEGG PATHWAY	bta04072	Phospholipase D signaling pathway	7	152	0.0463633	ADCY4|KIT|GRM1|DNM3|GRM5|CYTH4|KRAS	http://www.genome.jp/kegg-bin/show_pathway?bta04072/bta:541140%09red/bta:506315%09red/bta:100336861%09red/bta:788151%09red/bta:517887%09red/bta:280832%09red/bta:540485%09red
KEGG PATHWAY	bta05220	Chronic myeloid leukemia	5	76	0.0555502	MECOM|CDK6|BRAF|BCR|KRAS	http://www.genome.jp/kegg-bin/show_pathway?bta05220/bta:541140%09red/bta:532209%09red/bta:511754%09red/bta:536051%09red/bta:789892%09red
KEGG PATHWAY	bta04730	Long-term depression	4	60	0.0922959	GRM1|LYN|BRAF|KRAS	http://www.genome.jp/kegg-bin/show_pathway?bta04730/bta:541140%09red/bta:540485%09red/bta:536051%09red/bta:534996%09red
KEGG PATHWAY	bta05224	Breast cancer	6	150	0.0961877	ESR1|KIT|DVL2|BRAF|CDK6|KRAS	http://www.genome.jp/kegg-bin/show_pathway?bta05224/bta:541140%09red/bta:536051%09red/bta:614312%09red/bta:511754%09red/bta:407238%09red/bta:280832%09red
KEGG PATHWAY	bta05221	Acute myeloid leukemia	4	66	0.100669	MPO|KRAS|BRAF|KIT	http://www.genome.jp/kegg-bin/show_pathway?bta05221/bta:511206%09red/bta:541140%09red/bta:280832%09red/bta:536051%09red
KEGG PATHWAY	bta04720	Long-term potentiation	4	69	0.10555	GRM1|GRM5|BRAF|KRAS	http://www.genome.jp/kegg-bin/show_pathway?bta04720/bta:541140%09red/bta:100336861%09red/bta:536051%09red/bta:540485%09red
KEGG PATHWAY	bta04621	NOD-like receptor signaling pathway	6	181	0.128037	GABARAP|CASR|GBP4|NLRX1|TMEM173|TRPM2	http://www.genome.jp/kegg-bin/show_pathway?bta04621/bta:613313%09red/bta:281038%09red/bta:539974%09red/bta:327715%09red/bta:508029%09red/bta:533661%09red
KEGG PATHWAY	bta04144	Endocytosis	7	246	0.134652	RAB11FIP2|SNX6|SNX2|ARRB2|DNM3|IGF2R|CYTH4	http://www.genome.jp/kegg-bin/show_pathway?bta04144/bta:540709%09red/bta:532685%09red/bta:281638%09red/bta:509769%09red/bta:506315%09red/bta:281849%09red/bta:517887%09red
KEGG PATHWAY	bta04062	Chemokine signaling pathway	6	189	0.137723	ADCY4|ROCK2|ARRB2|BRAF|LYN|KRAS	http://www.genome.jp/kegg-bin/show_pathway?bta04062/bta:541140%09red/bta:536051%09red/bta:281638%09red/bta:282041%09red/bta:788151%09red/bta:534996%09red
KEGG PATHWAY	bta04915	Estrogen signaling pathway	5	138	0.145728	ADCY4|OPRM1|KRAS|GRM1|ESR1	http://www.genome.jp/kegg-bin/show_pathway?bta04915/bta:541140%09red/bta:407238%09red/bta:281958%09red/bta:788151%09red/bta:540485%09red
KEGG PATHWAY	bta04540	Gap junction	4	90	0.151347	ADCY4|GRM5|GRM1|KRAS	http://www.genome.jp/kegg-bin/show_pathway?bta04540/bta:541140%09red/bta:100336861%09red/bta:788151%09red/bta:540485%09red
KEGG PATHWAY	bta01522	Endocrine resistance	4	94	0.161487	ADCY4|KRAS|BRAF|ESR1	http://www.genome.jp/kegg-bin/show_pathway?bta01522/bta:541140%09red/bta:407238%09red/bta:536051%09red/bta:788151%09red
KEGG PATHWAY	bta05200	Pathways in cancer	11	539	0.1672	ADCY4|ESR1|MECOM|ROCK2|KIT|DVL2|BRAF|CDK6|CTNNA1|BCR|KRAS	http://www.genome.jp/kegg-bin/show_pathway?bta05200/bta:541140%09red/bta:532209%09red/bta:536051%09red/bta:282041%09red/bta:614312%09red/bta:789892%09red/bta:788151%09red/bta:511754%09red/bta:526848%09red/bta:407238%09red/bta:280832%09red
KEGG PATHWAY	bta04390	Hippo signaling pathway	5	151	0.173933	DVL2|BMPR1B|STK3|CTNNA1|GDF6	http://www.genome.jp/kegg-bin/show_pathway?bta04390/bta:407128%09red/bta:614312%09red/bta:407175%09red/bta:526848%09red/bta:533815%09red
KEGG PATHWAY	bta04723	Retrograde endocannabinoid signaling	5	152	0.176779	ADCY4|GABRB1|GRM1|NDUFB2|GRM5	http://www.genome.jp/kegg-bin/show_pathway?bta04723/bta:540485%09red/bta:100336861%09red/bta:788151%09red/bta:327713%09red/bta:282239%09red
KEGG PATHWAY	bta04916	Melanogenesis	4	102	0.182183	ADCY4|DVL2|KRAS|KIT	http://www.genome.jp/kegg-bin/show_pathway?bta04916/bta:541140%09red/bta:614312%09red/bta:788151%09red/bta:280832%09red
KEGG PATHWAY	bta04934	Cushing syndrome	5	156	0.182183	ADCY4|DVL2|KMT2A|BRAF|CDK6	http://www.genome.jp/kegg-bin/show_pathway?bta04934/bta:614312%09red/bta:508330%09red/bta:788151%09red/bta:511754%09red/bta:536051%09red
KEGG PATHWAY	bta04928	Parathyroid hormone synthesis, secretion and action	4	104	0.182183	ADCY4|ARRB2|BRAF|CASR	http://www.genome.jp/kegg-bin/show_pathway?bta04928/bta:788151%09red/bta:536051%09red/bta:281038%09red/bta:281638%09red
KEGG PATHWAY	bta05213	Endometrial cancer	3	59	0.188564	KRAS|BRAF|CTNNA1	http://www.genome.jp/kegg-bin/show_pathway?bta05213/bta:541140%09red/bta:536051%09red/bta:526848%09red
KEGG PATHWAY	bta04141	Protein processing in endoplasmic reticulum	5	165	0.192162	UBE2D2|SAR1B|SEC24A|SEC31A|SIL1	http://www.genome.jp/kegg-bin/show_pathway?bta04141/bta:531964%09red/bta:515999%09red/bta:505089%09red/bta:541003%09red/bta:520650%09red
KEGG PATHWAY	bta04010	MAPK signaling pathway	7	292	0.192424	MECOM|KIT|STK3|ARRB2|BRAF|DUSP16|KRAS	http://www.genome.jp/kegg-bin/show_pathway?bta04010/bta:541140%09red/bta:532209%09red/bta:618644%09red/bta:536051%09red/bta:281638%09red/bta:533815%09red/bta:280832%09red
KEGG PATHWAY	bta04724	Glutamatergic synapse	4	113	0.199461	ADCY4|GRM5|GRIK2|GRM1	http://www.genome.jp/kegg-bin/show_pathway?bta04724/bta:100336861%09red/bta:615226%09red/bta:788151%09red/bta:540485%09red
KEGG PATHWAY	bta00310	Lysine degradation	3	64	0.201142	EZH1|KMT2A|KMT2E	http://www.genome.jp/kegg-bin/show_pathway?bta00310/bta:539121%09red/bta:533087%09red/bta:508330%09red
KEGG PATHWAY	bta04726	Serotonergic synapse	4	116	0.209391	GABRB1|ALOX15|BRAF|KRAS	http://www.genome.jp/kegg-bin/show_pathway?bta04726/bta:282139%09red/bta:541140%09red/bta:536051%09red/bta:282239%09red
KEGG PATHWAY	bta05223	Non-small cell lung cancer	3	67	0.216759	BRAF|CDK6|KRAS	http://www.genome.jp/kegg-bin/show_pathway?bta05223/bta:541140%09red/bta:511754%09red/bta:536051%09red
KEGG PATHWAY	bta04360	Axon guidance	5	180	0.224425	PLXNC1|BMPR1B|TRPC4|ROCK2|KRAS	http://www.genome.jp/kegg-bin/show_pathway?bta04360/bta:282041%09red/bta:541140%09red/bta:407128%09red/bta:518168%09red/bta:282102%09red
KEGG PATHWAY	bta05218	Melanoma	3	73	0.228329	BRAF|CDK6|KRAS	http://www.genome.jp/kegg-bin/show_pathway?bta05218/bta:541140%09red/bta:511754%09red/bta:536051%09red
KEGG PATHWAY	bta05212	Pancreatic cancer	3	74	0.228329	BRAF|CDK6|KRAS	http://www.genome.jp/kegg-bin/show_pathway?bta05212/bta:541140%09red/bta:511754%09red/bta:536051%09red
KEGG PATHWAY	bta01100	Metabolic pathways	21	1468	0.228329	ADCY4|PTDSS1|B3GNT6|ALG9|AHCYL1|ST3GAL6|PLA2G6|PDE1B|PDE3A|NDUFB2|SCD5|XYLT1|NFS1|ALOX15|KYNU|ASNS|PAH|ADSL|GMPPB|COQ3|COX7B2	http://www.genome.jp/kegg-bin/show_pathway?bta01100/bta:282139%09red/bta:536636%09red/bta:535381%09red/bta:541295%09red/bta:510949%09red/bta:514209%09red/bta:540298%09red/bta:505511%09red/bta:504346%09red/bta:281970%09red/bta:510583%09red/bta:788151%09red/bta:327713%09red/bta:517656%09red/bta:520327%09red/bta:444860%09red/bta:509819%09red/bta:540848%09red/bta:767916%09red/bta:514161%09red/bta:617…
KEGG PATHWAY	bta04650	Natural killer cell mediated cytotoxicity	4	131	0.228329	CD244|KRAS|BRAF|CD48	http://www.genome.jp/kegg-bin/show_pathway?bta04650/bta:541140%09red/bta:513468%09red/bta:536051%09red/bta:508386%09red
KEGG PATHWAY	bta04068	FoxO signaling pathway	4	132	0.228329	GRM1|KRAS|BRAF|GABARAP	http://www.genome.jp/kegg-bin/show_pathway?bta04068/bta:541140%09red/bta:327715%09red/bta:536051%09red/bta:540485%09red
KEGG PATHWAY	bta05214	Glioma	3	77	0.228329	BRAF|CDK6|KRAS	http://www.genome.jp/kegg-bin/show_pathway?bta05214/bta:541140%09red/bta:511754%09red/bta:536051%09red
KEGG PATHWAY	bta04270	Vascular smooth muscle contraction	4	133	0.228329	ADCY4|PLA2G6|BRAF|ROCK2	http://www.genome.jp/kegg-bin/show_pathway?bta04270/bta:282041%09red/bta:788151%09red/bta:535381%09red/bta:536051%09red
KEGG PATHWAY	bta00230	Purine metabolism	4	135	0.228329	ADCY4|PDE1B|ADSL|PDE3A	http://www.genome.jp/kegg-bin/show_pathway?bta00230/bta:281970%09red/bta:536636%09red/bta:788151%09red/bta:510949%09red
KEGG PATHWAY	bta04742	Taste transduction	3	79	0.228329	ADCY4|PDE1B|GRM1	http://www.genome.jp/kegg-bin/show_pathway?bta04742/bta:281970%09red/bta:788151%09red/bta:540485%09red
KEGG PATHWAY	bta01521	EGFR tyrosine kinase inhibitor resistance	3	80	0.228329	NRG2|BRAF|KRAS	http://www.genome.jp/kegg-bin/show_pathway?bta01521/bta:783452%09red/bta:541140%09red/bta:536051%09red
KEGG PATHWAY	bta05205	Proteoglycans in cancer	5	202	0.228329	SDC2|KRAS|BRAF|ROCK2|ESR1	http://www.genome.jp/kegg-bin/show_pathway?bta05205/bta:282041%09red/bta:541140%09red/bta:407238%09red/bta:536051%09red/bta:615785%09red
KEGG PATHWAY	bta04550	Signaling pathways regulating pluripotency of stem cells	4	139	0.228329	DVL2|BMPR1B|ZFHX3|KRAS	http://www.genome.jp/kegg-bin/show_pathway?bta04550/bta:541140%09red/bta:407128%09red/bta:510844%09red/bta:614312%09red
KEGG PATHWAY	bta00591	Linoleic acid metabolism	2	36	0.228329	PLA2G6|ALOX15	http://www.genome.jp/kegg-bin/show_pathway?bta00591/bta:282139%09red/bta:535381%09red
KEGG PATHWAY	bta04012	ErbB signaling pathway	3	85	0.228329	NRG2|BRAF|KRAS	http://www.genome.jp/kegg-bin/show_pathway?bta04012/bta:783452%09red/bta:541140%09red/bta:536051%09red
KEGG PATHWAY	bta04960	Aldosterone-regulated sodium reabsorption	2	37	0.228329	NR3C2|KRAS	http://www.genome.jp/kegg-bin/show_pathway?bta04960/bta:541140%09red/bta:537614%09red
KEGG PATHWAY	bta00250	Alanine, aspartate and glutamate metabolism	2	37	0.228329	ADSL|ASNS	http://www.genome.jp/kegg-bin/show_pathway?bta00250/bta:514209%09red/bta:510949%09red
KEGG PATHWAY	bta04914	Progesterone-mediated oocyte maturation	3	88	0.228329	ADCY4|BRAF|KRAS	http://www.genome.jp/kegg-bin/show_pathway?bta04914/bta:541140%09red/bta:788151%09red/bta:536051%09red
KEGG PATHWAY	bta04015	Rap1 signaling pathway	5	216	0.228329	ADCY4|KRAS|MAGI3|BRAF|KIT	http://www.genome.jp/kegg-bin/show_pathway?bta04015/bta:541140%09red/bta:788151%09red/bta:280832%09red/bta:536051%09red/bta:532952%09red
KEGG PATHWAY	bta04727	GABAergic synapse	3	90	0.228329	ADCY4|GABRB1|GABARAP	http://www.genome.jp/kegg-bin/show_pathway?bta04727/bta:327715%09red/bta:788151%09red/bta:282239%09red
KEGG PATHWAY	bta04921	Oxytocin signaling pathway	4	152	0.228329	ADCY4|ROCK2|TRPM2|KRAS	http://www.genome.jp/kegg-bin/show_pathway?bta04921/bta:282041%09red/bta:541140%09red/bta:788151%09red/bta:508029%09red
KEGG PATHWAY	bta05216	Thyroid cancer	2	40	0.228329	BRAF|KRAS	http://www.genome.jp/kegg-bin/show_pathway?bta05216/bta:541140%09red/bta:536051%09red
KEGG PATHWAY	bta05226	Gastric cancer	4	153	0.228329	DVL2|KRAS|BRAF|CTNNA1	http://www.genome.jp/kegg-bin/show_pathway?bta05226/bta:541140%09red/bta:614312%09red/bta:536051%09red/bta:526848%09red
KEGG PATHWAY	bta04150	mTOR signaling pathway	4	154	0.228329	DVL2|CAB39|BRAF|KRAS	http://www.genome.jp/kegg-bin/show_pathway?bta04150/bta:541140%09red/bta:511451%09red/bta:614312%09red/bta:536051%09red
KEGG PATHWAY	bta03440	Homologous recombination	2	42	0.228329	UIMC1|BABAM2	http://www.genome.jp/kegg-bin/show_pathway?bta03440/bta:508607%09red/bta:614152%09red
KEGG PATHWAY	bta00400	Phenylalanine, tyrosine and tryptophan biosynthesis	1	6	0.228329	PAH	http://www.genome.jp/kegg-bin/show_pathway?bta00400/bta:510583%09red
KEGG PATHWAY	bta05219	Bladder cancer	2	43	0.228329	BRAF|KRAS	http://www.genome.jp/kegg-bin/show_pathway?bta05219/bta:541140%09red/bta:536051%09red
KEGG PATHWAY	bta04961	Endocrine and other factor-regulated calcium reabsorption	2	46	0.229882	DNM3|ESR1	http://www.genome.jp/kegg-bin/show_pathway?bta04961/bta:506315%09red/bta:407238%09red
KEGG PATHWAY	bta05203	Viral carcinogenesis	5	241	0.229882	LYN|H2B|GTF2A1L|CDK6|KRAS	http://www.genome.jp/kegg-bin/show_pathway?bta05203/bta:541140%09red/bta:505979%09red/bta:615043%09red/bta:511754%09red/bta:534996%09red
KEGG PATHWAY	bta05163	Human cytomegalovirus infection	5	245	0.229986	ADCY4|TMEM173|ROCK2|CDK6|KRAS	http://www.genome.jp/kegg-bin/show_pathway?bta05163/bta:282041%09red/bta:541140%09red/bta:788151%09red/bta:511754%09red/bta:533661%09red
KEGG PATHWAY	bta05225	Hepatocellular carcinoma	4	174	0.229986	DVL2|BRAF|CDK6|KRAS	http://www.genome.jp/kegg-bin/show_pathway?bta05225/bta:541140%09red/bta:614312%09red/bta:511754%09red/bta:536051%09red
KEGG PATHWAY	bta00565	Ether lipid metabolism	2	52	0.229986	PLA2G6|ENPP2	http://www.genome.jp/kegg-bin/show_pathway?bta00565/bta:532663%09red/bta:535381%09red
KEGG PATHWAY	bta00130	Ubiquinone and other terpenoid-quinone biosynthesis	1	10	0.231014	COQ3	http://www.genome.jp/kegg-bin/show_pathway?bta00130/bta:540298%09red
KEGG PATHWAY	bta04122	Sulfur relay system	1	10	0.231014	NFS1	http://www.genome.jp/kegg-bin/show_pathway?bta04122/bta:517656%09red
KEGG PATHWAY	bta04919	Thyroid hormone signaling pathway	3	118	0.234151	KRAS|SIN3A|ESR1	http://www.genome.jp/kegg-bin/show_pathway?bta04919/bta:541140%09red/bta:518504%09red/bta:407238%09red
KEGG PATHWAY	bta05202	Transcriptional misregulation in cancer	4	188	0.234151	MPO|KMT2A|EYA1|SIN3A	http://www.genome.jp/kegg-bin/show_pathway?bta05202/bta:511206%09red/bta:518504%09red/bta:508330%09red/bta:511188%09red
KEGG PATHWAY	bta04611	Platelet activation	3	121	0.238397	ADCY4|LYN|ROCK2	http://www.genome.jp/kegg-bin/show_pathway?bta04611/bta:282041%09red/bta:788151%09red/bta:534996%09red
KEGG PATHWAY	bta04722	Neurotrophin signaling pathway	3	122	0.238397	KRAS|BRAF|SH2B3	http://www.genome.jp/kegg-bin/show_pathway?bta04722/bta:541140%09red/bta:536051%09red/bta:614726%09red
KEGG PATHWAY	bta05016	Huntington disease	4	198	0.243273	GRM5|SIN3A|NDUFB2|COX7B2	http://www.genome.jp/kegg-bin/show_pathway?bta05016/bta:518504%09red/bta:767916%09red/bta:327713%09red/bta:100336861%09red
KEGG PATHWAY	bta04213	Longevity regulating pathway - multiple species	2	62	0.243273	ADCY4|KRAS	http://www.genome.jp/kegg-bin/show_pathway?bta04213/bta:541140%09red/bta:788151%09red
KEGG PATHWAY	bta04020	Calcium signaling pathway	4	203	0.246392	ADCY4|GRM5|GRM1|PDE1B	http://www.genome.jp/kegg-bin/show_pathway?bta04020/bta:281970%09red/bta:100336861%09red/bta:788151%09red/bta:540485%09red
KEGG PATHWAY	bta05230	Central carbon metabolism in cancer	2	65	0.246392	KRAS|KIT	http://www.genome.jp/kegg-bin/show_pathway?bta05230/bta:541140%09red/bta:280832%09red
KEGG PATHWAY	bta04926	Relaxin signaling pathway	3	132	0.246392	ADCY4|ARRB2|KRAS	http://www.genome.jp/kegg-bin/show_pathway?bta04926/bta:541140%09red/bta:788151%09red/bta:281638%09red
KEGG PATHWAY	bta04137	Mitophagy - animal	2	66	0.246392	KRAS|GABARAP	http://www.genome.jp/kegg-bin/show_pathway?bta04137/bta:541140%09red/bta:327715%09red
KEGG PATHWAY	bta00970	Aminoacyl-tRNA biosynthesis	2	66	0.246392	DARS2|RARS2	http://www.genome.jp/kegg-bin/show_pathway?bta00970/bta:525894%09red/bta:538772%09red
KEGG PATHWAY	bta05167	Kaposi sarcoma-associated herpesvirus infection	4	206	0.246539	LYN|KRAS|CDK6|GABARAP	http://www.genome.jp/kegg-bin/show_pathway?bta05167/bta:541140%09red/bta:327715%09red/bta:511754%09red/bta:534996%09red
KEGG PATHWAY	bta04140	Autophagy - animal	3	133	0.247913	KRAS|STX17|GABARAP	http://www.genome.jp/kegg-bin/show_pathway?bta04140/bta:541140%09red/bta:534304%09red/bta:327715%09red
KEGG PATHWAY	bta03040	Spliceosome	3	133	0.247913	DHX38|DDX46|AQR	http://www.genome.jp/kegg-bin/show_pathway?bta03040/bta:520046%09red/bta:537445%09red/bta:508660%09red
KEGG PATHWAY	bta04623	Cytosolic DNA-sensing pathway	2	67	0.248643	POLR3B|TMEM173	http://www.genome.jp/kegg-bin/show_pathway?bta04623/bta:533661%09red/bta:540839%09red
KEGG PATHWAY	bta04810	Regulation of actin cytoskeleton	4	212	0.252559	NCKAP1L|BRAF|ROCK2|KRAS	http://www.genome.jp/kegg-bin/show_pathway?bta04810/bta:282041%09red/bta:513641%09red/bta:541140%09red/bta:536051%09red
KEGG PATHWAY	bta04664	Fc epsilon RI signaling pathway	2	70	0.255213	LYN|KRAS	http://www.genome.jp/kegg-bin/show_pathway?bta04664/bta:541140%09red/bta:534996%09red
KEGG PATHWAY	bta05211	Renal cell carcinoma	2	71	0.255545	BRAF|KRAS	http://www.genome.jp/kegg-bin/show_pathway?bta05211/bta:541140%09red/bta:536051%09red
KEGG PATHWAY	bta04371	Apelin signaling pathway	3	140	0.255958	ADCY4|KRAS|GABARAP	http://www.genome.jp/kegg-bin/show_pathway?bta04371/bta:541140%09red/bta:327715%09red/bta:788151%09red
KEGG PATHWAY	bta04924	Renin secretion	2	72	0.259897	PDE1B|PDE3A	http://www.genome.jp/kegg-bin/show_pathway?bta04924/bta:281970%09red/bta:536636%09red
KEGG PATHWAY	bta01230	Biosynthesis of amino acids	2	73	0.260682	PAH|ASNS	http://www.genome.jp/kegg-bin/show_pathway?bta01230/bta:514209%09red/bta:510583%09red
KEGG PATHWAY	bta04971	Gastric acid secretion	2	74	0.263031	ADCY4|SLC9A4	http://www.genome.jp/kegg-bin/show_pathway?bta04971/bta:536970%09red/bta:788151%09red
KEGG PATHWAY	bta05100	Bacterial invasion of epithelial cells	2	74	0.263031	CTNNA1|DNM3	http://www.genome.jp/kegg-bin/show_pathway?bta05100/bta:506315%09red/bta:526848%09red
KEGG PATHWAY	bta05034	Alcoholism	4	224	0.266295	H2B|BRAF|HIST1H2AK|KRAS	http://www.genome.jp/kegg-bin/show_pathway?bta05034/bta:541140%09red/bta:615043%09red/bta:541108%09red/bta:536051%09red
KEGG PATHWAY	bta00730	Thiamine metabolism	1	18	0.266295	NFS1	http://www.genome.jp/kegg-bin/show_pathway?bta00730/bta:517656%09red
KEGG PATHWAY	bta04024	cAMP signaling pathway	4	228	0.274465	ADCY4|PDE3A|BRAF|ROCK2	http://www.genome.jp/kegg-bin/show_pathway?bta04024/bta:282041%09red/bta:536636%09red/bta:788151%09red/bta:536051%09red
KEGG PATHWAY	bta00532	Glycosaminoglycan biosynthesis - chondroitin sulfate / dermatan sulfate	1	20	0.281044	XYLT1	http://www.genome.jp/kegg-bin/show_pathway?bta00532/bta:541295%09red
KEGG PATHWAY	bta04976	Bile secretion	2	83	0.285755	ADCY4|SLC4A4	http://www.genome.jp/kegg-bin/show_pathway?bta04976/bta:788151%09red/bta:282360%09red
KEGG PATHWAY	bta04917	Prolactin signaling pathway	2	83	0.285755	KRAS|ESR1	http://www.genome.jp/kegg-bin/show_pathway?bta04917/bta:541140%09red/bta:407238%09red
KEGG PATHWAY	bta00590	Arachidonic acid metabolism	2	83	0.285755	PLA2G6|ALOX15	http://www.genome.jp/kegg-bin/show_pathway?bta00590/bta:282139%09red/bta:535381%09red
KEGG PATHWAY	bta03008	Ribosome biogenesis in eukaryotes	2	83	0.285755	REXO5|EIF6	http://www.genome.jp/kegg-bin/show_pathway?bta03008/bta:532864%09red/bta:286811%09red
KEGG PATHWAY	bta04714	Thermogenesis	4	239	0.289913	ADCY4|KRAS|NDUFB2|COX7B2	http://www.genome.jp/kegg-bin/show_pathway?bta04714/bta:541140%09red/bta:767916%09red/bta:327713%09red/bta:788151%09red
KEGG PATHWAY	bta04514	Cell adhesion molecules (CAMs)	3	159	0.29068	CNTNAP1|ALCAM|SDC2	http://www.genome.jp/kegg-bin/show_pathway?bta04514/bta:281614%09red/bta:615785%09red/bta:540997%09red
KEGG PATHWAY	bta05132	Salmonella infection	2	85	0.291302	DYNC1I1|ROCK2	http://www.genome.jp/kegg-bin/show_pathway?bta05132/bta:282041%09red/bta:613724%09red
KEGG PATHWAY	bta04964	Proximal tubule bicarbonate reclamation	1	22	0.291302	SLC4A4	http://www.genome.jp/kegg-bin/show_pathway?bta04964/bta:282360%09red
KEGG PATHWAY	bta04310	Wnt signaling pathway	3	161	0.293581	DVL2|CTNND2|ROCK2	http://www.genome.jp/kegg-bin/show_pathway?bta04310/bta:282041%09red/bta:614312%09red/bta:523661%09red
KEGG PATHWAY	bta04662	B cell receptor signaling pathway	2	86	0.295029	LYN|KRAS	http://www.genome.jp/kegg-bin/show_pathway?bta04662/bta:541140%09red/bta:534996%09red
KEGG PATHWAY	bta00360	Phenylalanine metabolism	1	23	0.295936	PAH	http://www.genome.jp/kegg-bin/show_pathway?bta00360/bta:510583%09red
KEGG PATHWAY	bta05160	Hepatitis C	3	164	0.297559	BRAF|CDK6|KRAS	http://www.genome.jp/kegg-bin/show_pathway?bta05160/bta:541140%09red/bta:511754%09red/bta:536051%09red
KEGG PATHWAY	bta05210	Colorectal cancer	2	89	0.302947	BRAF|KRAS	http://www.genome.jp/kegg-bin/show_pathway?bta05210/bta:541140%09red/bta:536051%09red
KEGG PATHWAY	bta00534	Glycosaminoglycan biosynthesis - heparan sulfate / heparin	1	24	0.302947	XYLT1	http://www.genome.jp/kegg-bin/show_pathway?bta00534/bta:541295%09red
KEGG PATHWAY	bta04211	Longevity regulating pathway	2	90	0.304712	ADCY4|KRAS	http://www.genome.jp/kegg-bin/show_pathway?bta04211/bta:541140%09red/bta:788151%09red
KEGG PATHWAY	bta04022	cGMP-PKG signaling pathway	3	169	0.309681	ADCY4|PDE3A|ROCK2	http://www.genome.jp/kegg-bin/show_pathway?bta04022/bta:282041%09red/bta:536636%09red/bta:788151%09red
KEGG PATHWAY	bta04912	GnRH signaling pathway	2	93	0.315501	ADCY4|KRAS	http://www.genome.jp/kegg-bin/show_pathway?bta04912/bta:541140%09red/bta:788151%09red
KEGG PATHWAY	bta04970	Salivary secretion	2	93	0.315501	ADCY4|LPO	http://www.genome.jp/kegg-bin/show_pathway?bta04970/bta:788151%09red/bta:280844%09red
KEGG PATHWAY	bta04350	TGF-beta signaling pathway	2	93	0.315501	BMPR1B|GDF6	http://www.genome.jp/kegg-bin/show_pathway?bta04350/bta:407128%09red/bta:407175%09red
KEGG PATHWAY	bta04666	Fc gamma R-mediated phagocytosis	2	94	0.317601	PLA2G6|LYN	http://www.genome.jp/kegg-bin/show_pathway?bta04666/bta:535381%09red/bta:534996%09red
KEGG PATHWAY	bta05215	Prostate cancer	2	95	0.319923	BRAF|KRAS	http://www.genome.jp/kegg-bin/show_pathway?bta05215/bta:541140%09red/bta:536051%09red
KEGG PATHWAY	bta03015	mRNA surveillance pathway	2	95	0.319923	CLP1|CASC3	http://www.genome.jp/kegg-bin/show_pathway?bta03015/bta:506507%09red/bta:531673%09red
KEGG PATHWAY	bta04972	Pancreatic secretion	2	97	0.324637	ADCY4|SLC4A4	http://www.genome.jp/kegg-bin/show_pathway?bta04972/bta:788151%09red/bta:282360%09red
KEGG PATHWAY	bta05010	Alzheimer disease	3	180	0.331386	BACE1|NDUFB2|COX7B2	http://www.genome.jp/kegg-bin/show_pathway?bta05010/bta:327713%09red/bta:614333%09red/bta:767916%09red
KEGG PATHWAY	bta04392	Hippo signaling pathway - multiple species	1	29	0.331905	STK3	http://www.genome.jp/kegg-bin/show_pathway?bta04392/bta:533815%09red
KEGG PATHWAY	bta00592	alpha-Linolenic acid metabolism	1	29	0.331905	PLA2G6	http://www.genome.jp/kegg-bin/show_pathway?bta00592/bta:535381%09red
KEGG PATHWAY	bta03020	RNA polymerase	1	29	0.331905	POLR3B	http://www.genome.jp/kegg-bin/show_pathway?bta03020/bta:540839%09red
KEGG PATHWAY	bta00601	Glycosphingolipid biosynthesis - lacto and neolacto series	1	29	0.331905	ST3GAL6	http://www.genome.jp/kegg-bin/show_pathway?bta00601/bta:444860%09red
KEGG PATHWAY	bta04622	RIG-I-like receptor signaling pathway	2	102	0.336177	NLRX1|TMEM173	http://www.genome.jp/kegg-bin/show_pathway?bta04622/bta:533661%09red/bta:539974%09red
KEGG PATHWAY	bta01040	Biosynthesis of unsaturated fatty acids	1	30	0.336177	SCD5	http://www.genome.jp/kegg-bin/show_pathway?bta01040/bta:617419%09red
KEGG PATHWAY	bta00564	Glycerophospholipid metabolism	2	103	0.339733	PLA2G6|PTDSS1	http://www.genome.jp/kegg-bin/show_pathway?bta00564/bta:509819%09red/bta:535381%09red
KEGG PATHWAY	bta04750	Inflammatory mediator regulation of TRP channels	2	103	0.339733	ADCY4|PLA2G6	http://www.genome.jp/kegg-bin/show_pathway?bta04750/bta:788151%09red/bta:535381%09red
KEGG PATHWAY	bta04080	Neuroactive ligand-receptor interaction	5	363	0.340233	GRM1|GABRB1|GRIK2|OPRM1|GRM5	http://www.genome.jp/kegg-bin/show_pathway?bta04080/bta:540485%09red/bta:100336861%09red/bta:615226%09red/bta:281958%09red/bta:282239%09red
KEGG PATHWAY	bta04710	Circadian rhythm	1	31	0.340233	FBXL3	http://www.genome.jp/kegg-bin/show_pathway?bta04710/bta:540712%09red
KEGG PATHWAY	bta00512	Mucin type O-glycan biosynthesis	1	31	0.340233	B3GNT6	http://www.genome.jp/kegg-bin/show_pathway?bta00512/bta:540848%09red
KEGG PATHWAY	bta04136	Autophagy - other	1	33	0.352025	GABARAP	http://www.genome.jp/kegg-bin/show_pathway?bta04136/bta:327715%09red
KEGG PATHWAY	bta00051	Fructose and mannose metabolism	1	34	0.357022	GMPPB	http://www.genome.jp/kegg-bin/show_pathway?bta00051/bta:514161%09red
KEGG PATHWAY	bta04130	SNARE interactions in vesicular transport	1	34	0.357022	STX17	http://www.genome.jp/kegg-bin/show_pathway?bta04130/bta:534304%09red
KEGG PATHWAY	bta04670	Leukocyte transendothelial migration	2	113	0.367261	CTNNA1|ROCK2	http://www.genome.jp/kegg-bin/show_pathway?bta04670/bta:282041%09red/bta:526848%09red
KEGG PATHWAY	bta04725	Cholinergic synapse	2	114	0.368436	ADCY4|KRAS	http://www.genome.jp/kegg-bin/show_pathway?bta04725/bta:541140%09red/bta:788151%09red
KEGG PATHWAY	bta00790	Folate biosynthesis	1	37	0.374102	PAH	http://www.genome.jp/kegg-bin/show_pathway?bta00790/bta:510583%09red
KEGG PATHWAY	bta04114	Oocyte meiosis	2	119	0.383763	ADCY4|SMC3	http://www.genome.jp/kegg-bin/show_pathway?bta04114/bta:788151%09red/bta:281729%09red
KEGG PATHWAY	bta04071	Sphingolipid signaling pathway	2	120	0.38572	ROCK2|KRAS	http://www.genome.jp/kegg-bin/show_pathway?bta04071/bta:282041%09red/bta:541140%09red
KEGG PATHWAY	bta05033	Nicotine addiction	1	40	0.390097	GABRB1	http://www.genome.jp/kegg-bin/show_pathway?bta05033/bta:282239%09red
KEGG PATHWAY	bta04152	AMPK signaling pathway	2	123	0.395012	CAB39|SCD5	http://www.genome.jp/kegg-bin/show_pathway?bta04152/bta:511451%09red/bta:617419%09red
KEGG PATHWAY	bta04110	Cell cycle	2	123	0.395012	SMC3|CDK6	http://www.genome.jp/kegg-bin/show_pathway?bta04110/bta:511754%09red/bta:281729%09red
KEGG PATHWAY	bta03022	Basal transcription factors	1	44	0.411209	GTF2A1L	http://www.genome.jp/kegg-bin/show_pathway?bta03022/bta:505979%09red
KEGG PATHWAY	bta04216	Ferroptosis	1	45	0.417181	ALOX15	http://www.genome.jp/kegg-bin/show_pathway?bta04216/bta:282139%09red
KEGG PATHWAY	bta04340	Hedgehog signaling pathway	1	47	0.426056	ARRB2	http://www.genome.jp/kegg-bin/show_pathway?bta04340/bta:281638%09red
KEGG PATHWAY	bta00380	Tryptophan metabolism	1	47	0.426056	KYNU	http://www.genome.jp/kegg-bin/show_pathway?bta00380/bta:520327%09red
KEGG PATHWAY	bta05169	Epstein-Barr virus infection	3	228	0.42614	LYN|CDK6|SIN3A	http://www.genome.jp/kegg-bin/show_pathway?bta05169/bta:518504%09red/bta:511754%09red/bta:534996%09red
KEGG PATHWAY	bta04330	Notch signaling pathway	1	48	0.430311	DVL2	http://www.genome.jp/kegg-bin/show_pathway?bta04330/bta:614312%09red
KEGG PATHWAY	bta04910	Insulin signaling pathway	2	137	0.433174	BRAF|KRAS	http://www.genome.jp/kegg-bin/show_pathway?bta04910/bta:541140%09red/bta:536051%09red
KEGG PATHWAY	bta00270	Cysteine and methionine metabolism	1	49	0.434449	AHCYL1	http://www.genome.jp/kegg-bin/show_pathway?bta00270/bta:505511%09red
KEGG PATHWAY	bta04962	Vasopressin-regulated water reabsorption	1	49	0.434449	DYNC1I1	http://www.genome.jp/kegg-bin/show_pathway?bta04962/bta:613724%09red
KEGG PATHWAY	bta05166	Human T-cell leukemia virus 1 infection	3	234	0.438322	ADCY4|NFYB|KRAS	http://www.genome.jp/kegg-bin/show_pathway?bta05166/bta:541140%09red/bta:788151%09red/bta:614382%09red
KEGG PATHWAY	bta00520	Amino sugar and nucleotide sugar metabolism	1	50	0.439162	GMPPB	http://www.genome.jp/kegg-bin/show_pathway?bta00520/bta:514161%09red
KEGG PATHWAY	bta04120	Ubiquitin mediated proteolysis	2	140	0.439557	UBE2Q2|UBE2D2	http://www.genome.jp/kegg-bin/show_pathway?bta04120/bta:511631%09red/bta:541003%09red
KEGG PATHWAY	bta00190	Oxidative phosphorylation	2	140	0.439557	NDUFB2|COX7B2	http://www.genome.jp/kegg-bin/show_pathway?bta00190/bta:767916%09red/bta:327713%09red
KEGG PATHWAY	bta00510	N-Glycan biosynthesis	1	51	0.443422	ALG9	http://www.genome.jp/kegg-bin/show_pathway?bta00510/bta:504346%09red
KEGG PATHWAY	bta04210	Apoptosis	2	142	0.445079	SPTA1|KRAS	http://www.genome.jp/kegg-bin/show_pathway?bta04210/bta:541140%09red/bta:505122%09red
KEGG PATHWAY	bta03460	Fanconi anemia pathway	1	52	0.447922	REV3L	http://www.genome.jp/kegg-bin/show_pathway?bta03460/bta:517422%09red
KEGG PATHWAY	bta05418	Fluid shear stress and atherosclerosis	2	145	0.452144	BMPR1B|SDC2	http://www.genome.jp/kegg-bin/show_pathway?bta05418/bta:407128%09red/bta:615785%09red
KEGG PATHWAY	bta04014	Ras signaling pathway	3	242	0.452321	PLA2G6|KRAS|KIT	http://www.genome.jp/kegg-bin/show_pathway?bta04014/bta:541140%09red/bta:535381%09red/bta:280832%09red
KEGG PATHWAY	bta04913	Ovarian steroidogenesis	1	54	0.455914	ADCY4	http://www.genome.jp/kegg-bin/show_pathway?bta04913/bta:788151%09red
KEGG PATHWAY	bta05012	Parkinson disease	2	150	0.465634	NDUFB2|COX7B2	http://www.genome.jp/kegg-bin/show_pathway?bta05012/bta:767916%09red/bta:327713%09red
KEGG PATHWAY	bta05134	Legionellosis	1	56	0.465634	SAR1B	http://www.genome.jp/kegg-bin/show_pathway?bta05134/bta:515999%09red
KEGG PATHWAY	bta05162	Measles	2	152	0.470311	SLAMF1|CDK6	http://www.genome.jp/kegg-bin/show_pathway?bta05162/bta:511754%09red/bta:281489%09red
KEGG PATHWAY	bta04370	VEGF signaling pathway	1	58	0.474284	KRAS	http://www.genome.jp/kegg-bin/show_pathway?bta04370/bta:541140%09red
KEGG PATHWAY	bta04923	Regulation of lipolysis in adipocytes	1	58	0.474284	ADCY4	http://www.genome.jp/kegg-bin/show_pathway?bta04923/bta:788151%09red
KEGG PATHWAY	bta01212	Fatty acid metabolism	1	58	0.474284	SCD5	http://www.genome.jp/kegg-bin/show_pathway?bta01212/bta:617419%09red
KEGG PATHWAY	bta05144	Malaria	1	59	0.477752	SDC2	http://www.genome.jp/kegg-bin/show_pathway?bta05144/bta:615785%09red
KEGG PATHWAY	bta04932	Non-alcoholic fatty liver disease (NAFLD)	2	158	0.485777	NDUFB2|COX7B2	http://www.genome.jp/kegg-bin/show_pathway?bta04932/bta:767916%09red/bta:327713%09red
KEGG PATHWAY	bta05217	Basal cell carcinoma	1	63	0.496616	DVL2	http://www.genome.jp/kegg-bin/show_pathway?bta05217/bta:614312%09red
KEGG PATHWAY	bta03013	RNA transport	2	164	0.500876	CASC3|EIF3J	http://www.genome.jp/kegg-bin/show_pathway?bta03013/bta:531673%09red/bta:539052%09red
KEGG PATHWAY	bta04927	Cortisol synthesis and secretion	1	65	0.503349	ADCY4	http://www.genome.jp/kegg-bin/show_pathway?bta04927/bta:788151%09red
KEGG PATHWAY	bta04218	Cellular senescence	2	166	0.505748	CDK6|KRAS	http://www.genome.jp/kegg-bin/show_pathway?bta04218/bta:541140%09red/bta:511754%09red
KEGG PATHWAY	bta04145	Phagosome	2	170	0.517021	DYNC1I1|MPO	http://www.genome.jp/kegg-bin/show_pathway?bta04145/bta:511206%09red/bta:613724%09red
KEGG PATHWAY	bta04520	Adherens junction	1	69	0.52119	CTNNA1	http://www.genome.jp/kegg-bin/show_pathway?bta04520/bta:526848%09red
KEGG PATHWAY	bta05161	Hepatitis B	2	172	0.521416	BRAF|KRAS	http://www.genome.jp/kegg-bin/show_pathway?bta05161/bta:541140%09red/bta:536051%09red
KEGG PATHWAY	bta04217	Necroptosis	2	177	0.535994	ALOX15|HIST1H2AK	http://www.genome.jp/kegg-bin/show_pathway?bta04217/bta:282139%09red/bta:541108%09red
KEGG PATHWAY	bta05164	Influenza A	2	178	0.538385	NLRX1|CDK6	http://www.genome.jp/kegg-bin/show_pathway?bta05164/bta:539974%09red/bta:511754%09red
KEGG PATHWAY	bta04530	Tight junction	2	178	0.538385	EPB41L4B|ROCK2	http://www.genome.jp/kegg-bin/show_pathway?bta04530/bta:519310%09red/bta:282041%09red
KEGG PATHWAY	bta04918	Thyroid hormone synthesis	1	74	0.541836	ADCY4	http://www.genome.jp/kegg-bin/show_pathway?bta04918/bta:788151%09red
KEGG PATHWAY	bta05322	Systemic lupus erythematosus	2	182	0.547787	HIST1H2AK|H2B	http://www.genome.jp/kegg-bin/show_pathway?bta05322/bta:615043%09red/bta:541108%09red
KEGG PATHWAY	bta05412	Arrhythmogenic right ventricular cardiomyopathy (ARVC)	1	76	0.549738	CTNNA1	http://www.genome.jp/kegg-bin/show_pathway?bta05412/bta:526848%09red
KEGG PATHWAY	bta00983	Drug metabolism - other enzymes	1	76	0.549738	MPO	http://www.genome.jp/kegg-bin/show_pathway?bta00983/bta:511206%09red
KEGG PATHWAY	bta04115	p53 signaling pathway	1	77	0.552996	CDK6	http://www.genome.jp/kegg-bin/show_pathway?bta04115/bta:511754%09red
KEGG PATHWAY	bta04721	Synaptic vesicle cycle	1	78	0.556191	DNM3	http://www.genome.jp/kegg-bin/show_pathway?bta04721/bta:506315%09red
KEGG PATHWAY	bta01524	Platinum drug resistance	1	78	0.556191	REV3L	http://www.genome.jp/kegg-bin/show_pathway?bta01524/bta:517422%09red
KEGG PATHWAY	bta03320	PPAR signaling pathway	1	82	0.569168	SCD5	http://www.genome.jp/kegg-bin/show_pathway?bta03320/bta:617419%09red
KEGG PATHWAY	bta04911	Insulin secretion	1	85	0.57932	ADCY4	http://www.genome.jp/kegg-bin/show_pathway?bta04911/bta:788151%09red
KEGG PATHWAY	bta04612	Antigen processing and presentation	1	85	0.57932	NFYB	http://www.genome.jp/kegg-bin/show_pathway?bta04612/bta:614382%09red
KEGG PATHWAY	bta04510	Focal adhesion	2	198	0.581587	BRAF|ROCK2	http://www.genome.jp/kegg-bin/show_pathway?bta04510/bta:282041%09red/bta:536051%09red
KEGG PATHWAY	bta04610	Complement and coagulation cascades	1	87	0.586374	SERPINC1	http://www.genome.jp/kegg-bin/show_pathway?bta04610/bta:540261%09red
KEGG PATHWAY	bta04260	Cardiac muscle contraction	1	90	0.596583	COX7B2	http://www.genome.jp/kegg-bin/show_pathway?bta04260/bta:767916%09red
KEGG PATHWAY	bta05235	PD-L1 expression and PD-1 checkpoint pathway in cancer	1	93	0.607643	KRAS	http://www.genome.jp/kegg-bin/show_pathway?bta05235/bta:541140%09red
KEGG PATHWAY	bta05222	Small cell lung cancer	1	94	0.610813	CDK6	http://www.genome.jp/kegg-bin/show_pathway?bta05222/bta:511754%09red
KEGG PATHWAY	bta04925	Aldosterone synthesis and secretion	1	96	0.617449	ADCY4	http://www.genome.jp/kegg-bin/show_pathway?bta04925/bta:788151%09red
KEGG PATHWAY	bta04070	Phosphatidylinositol signaling system	1	99	0.626858	IP6K1	http://www.genome.jp/kegg-bin/show_pathway?bta04070/bta:534029%09red
KEGG PATHWAY	bta05414	Dilated cardiomyopathy (DCM)	1	99	0.626858	ADCY4	http://www.genome.jp/kegg-bin/show_pathway?bta05414/bta:788151%09red
KEGG PATHWAY	bta04713	Circadian entrainment	1	100	0.629321	ADCY4	http://www.genome.jp/kegg-bin/show_pathway?bta04713/bta:788151%09red
KEGG PATHWAY	bta05231	Choline metabolism in cancer	1	100	0.629321	KRAS	http://www.genome.jp/kegg-bin/show_pathway?bta05231/bta:541140%09red
KEGG PATHWAY	bta04064	NF-kappa B signaling pathway	1	102	0.635441	LYN	http://www.genome.jp/kegg-bin/show_pathway?bta04064/bta:534996%09red
KEGG PATHWAY	bta04933	AGE-RAGE signaling pathway in diabetic complications	1	103	0.638217	KRAS	http://www.genome.jp/kegg-bin/show_pathway?bta04933/bta:541140%09red
KEGG PATHWAY	bta05165	Human papillomavirus infection	3	345	0.643414	DVL2|CDK6|KRAS	http://www.genome.jp/kegg-bin/show_pathway?bta05165/bta:541140%09red/bta:614312%09red/bta:511754%09red
KEGG PATHWAY	bta04625	C-type lectin receptor signaling pathway	1	106	0.646748	KRAS	http://www.genome.jp/kegg-bin/show_pathway?bta04625/bta:541140%09red
KEGG PATHWAY	bta04660	T cell receptor signaling pathway	1	107	0.649813	KRAS	http://www.genome.jp/kegg-bin/show_pathway?bta04660/bta:541140%09red
KEGG PATHWAY	bta05170	Human immunodeficiency virus 1 infection	2	234	0.65917	TMEM173|KRAS	http://www.genome.jp/kegg-bin/show_pathway?bta05170/bta:541140%09red/bta:533661%09red
KEGG PATHWAY	bta04640	Hematopoietic cell lineage	1	110	0.659246	KIT	http://www.genome.jp/kegg-bin/show_pathway?bta04640/bta:280832%09red
KEGG PATHWAY	bta04974	Protein digestion and absorption	1	113	0.667445	COL14A1	http://www.genome.jp/kegg-bin/show_pathway?bta04974/bta:781493%09red
KEGG PATHWAY	bta04151	PI3K-Akt signaling pathway	3	373	0.689024	KRAS|CDK6|KIT	http://www.genome.jp/kegg-bin/show_pathway?bta04151/bta:541140%09red/bta:511754%09red/bta:280832%09red
KEGG PATHWAY	bta04142	Lysosome	1	123	0.695539	IGF2R	http://www.genome.jp/kegg-bin/show_pathway?bta04142/bta:281849%09red
KEGG PATHWAY	bta05135	Yersinia infection	1	131	0.717094	ROCK2	http://www.genome.jp/kegg-bin/show_pathway?bta05135/bta:282041%09red
KEGG PATHWAY	bta05206	MicroRNAs in cancer	2	270	0.726968	CDK6|KRAS	http://www.genome.jp/kegg-bin/show_pathway?bta05206/bta:541140%09red/bta:511754%09red
KEGG PATHWAY	bta04261	Adrenergic signaling in cardiomyocytes	1	150	0.761119	ADCY4	http://www.genome.jp/kegg-bin/show_pathway?bta04261/bta:788151%09red
KEGG PATHWAY	bta04060	Cytokine-cytokine receptor interaction	2	323	0.808452	BMPR1B|GDF6	http://www.genome.jp/kegg-bin/show_pathway?bta04060/bta:407128%09red/bta:407175%09red
KEGG PATHWAY	bta05152	Tuberculosis	1	198	0.846377	NFYB	http://www.genome.jp/kegg-bin/show_pathway?bta05152/bta:614382%09red
KEGG PATHWAY	bta05168	Herpes simplex virus 1 infection	2	405	0.894042	HCFC2|TMEM173	http://www.genome.jp/kegg-bin/show_pathway?bta05168/bta:533661%09red/bta:505341%09red
KEGG PATHWAY	bta04740	Olfactory transduction	2	1161	0.999799	PDE1B|ARRB2	http://www.genome.jp/kegg-bin/show_pathway?bta04740/bta:281970%09red/bta:281638%09red
Gene Ontology	GO:0005829	cytosol	48	2482	0.00200937	SNX2|NCKAP1L|RCCD1|KLHL20|AKNA|EPB41L4B|EIF6|ALOX15|TTC7B|ADSL|TMEM173|BCR|SNX6|STRIP1|EIF3J|KYNU|AHCYL1|HCFC2|PLA2G6|GABARAP|DVL2|NBEA|SEC31A|APEH|BRWD1|STX17|EHBP1|SEC24A|C11H9orf78|OSBPL3|USP19|PHF20|IP6K1|ECSCR|CXXC5|CNTLN|CLP1|FBXL3|OAZ2|ASNS|ROCK2|NFS1|ATP8B1|BRAF|CDK6|BABAM2|SPG11|ATXN2	http://amigo.geneontology.org/amigo/term/GO:0005829
Gene Ontology	GO:0005886	plasma membrane	45	2339	0.0026066	RCCD1|EPS8|EPB41L4B|SLC4A4|ALOX15|ARRB2|TTC7B|DNM3|PRC1|TM4SF5|NLRX1|TMEM173|BCR|SPINT2|IGF2R|LGSN|HCFC2|ZP2|CYTH4|NBEA|OPCML|NKAIN2|ADGRB2|RIC8B|EFS|STX17|ILDR1|GABARAP|EHBP1|LDB2|OPRM1|SH2B3|OSBPL3|EPS8L3|CTNNA1|ECSCR|ESR1|GRIK2|BMPR1B|ROCK2|ITM2C|BRAF|PLEKHA2|SPG11|WHRN	http://amigo.geneontology.org/amigo/term/GO:0005886
Gene Ontology	GO:0010628	positive regulation of gene expression	10	195	0.011326	EPB41L4B|ROCK2|KIT|CUX2|ARRB2|WHRN|CDK6|CASR|KRAS|BRAF	http://amigo.geneontology.org/amigo/term/GO:0010628
Gene Ontology	GO:0050727	regulation of inflammatory response	5	40	0.0177798	ALOX15|ESR1|TMEM173|LYN|AKNA	http://amigo.geneontology.org/amigo/term/GO:0050727
Gene Ontology	GO:0005634	nucleus	49	2955	0.0177798	HOXC9|FOXP2|UBE2Q2|ZNF319|SCG5|UBE2D2|DCLK3|PDS5B|NFYB|ARRB2|PITX1|STRIP1|ANKRD6|SAMD13|USB1|ALX3|MICAL2|COMMD4|FBXO22|NBEA|PHF23|LYN|BRWD1|EYA1|GRM1|ZNHIT6|TCEA3|R3HDM2|CASC3|CUX1|CUX2|C11H9orf78|DACH1|IP6K1|KLF16|LDB2|ESR1|CLP1|FBXL3|AQR|OAZ2|FBXL4|ROCK2|DDX46|NFS1|LEO1|PLEKHA2|BABAM2|REXO5	http://amigo.geneontology.org/amigo/term/GO:0005634
Gene Ontology	GO:0042802	identical protein binding	20	813	0.0226657	ILDR1|ZP2|AHCYL1|ZNHIT6|SERPINC1|ALCAM|ESR1|GDF6|DVL2|SLC4A4|STK3|WHRN|SLAMF7|APEH|GRM5|ADSL|IGF2R|CTNNA1|SLAMF1|MYCBP2	http://amigo.geneontology.org/amigo/term/GO:0042802
Gene Ontology	GO:0005737	cytoplasm	47	2867	0.0226657	ZFHX3|UBE2Q2|KLHL20|CAB39|DCLK3|HSD17B11|ARRB2|WHRN|DNM3|PRC1|PITX1|TMEM173|USP20|SPINT2|STRIP1|ANKRD6|EPS8L3|LGSN|DYNC1I1|PDE1B|CPNE1|COMMD4|FBXO22|GTF2A1L|PHF23|GRM5|EYA1|RIC8B|EFS|KYNU|GMPPB|STK3|MSRB3|GTSF1|DACH1|USP33|CTNNA1|IP6K1|KRAS|ADCY4|OAZ2|ROCK2|ERI1|ARHGAP15|PLEKHA2|BABAM2|SPG11	http://amigo.geneontology.org/amigo/term/GO:0005737
Gene Ontology	GO:0035023	regulation of Rho protein signal transduction	4	24	0.0226657	KALRN|EPS8L3|EPS8|BCR	http://amigo.geneontology.org/amigo/term/GO:0035023
Gene Ontology	GO:0030425	dendrite	9	201	0.0259394	ADCY4|BACE1|KLHL20|ALCAM|OPRM1|CASC3|BSN|SPG11|GRM1	http://amigo.geneontology.org/amigo/term/GO:0030425
Gene Ontology	GO:0005654	nucleoplasm	34	1867	0.0261721	HOXC9|AKNA|PDS5B|DARS2|PRC1|NAALADL2|DUSP16|C11H9orf78|USP33|USB1|SMC3|ZNF609|TMEM173|GOLGA4|IP6K1|MYCBP2|NR3C2|PLPPR1|QRICH1|EHBP1|SCAF4|CUX1|KYNU|PELP1|KLHL8|RAB11FIP2|CNTLN|CTDSPL2|MPO|AQR|PHF23|CXXC5|LDB2|CPNE1	http://amigo.geneontology.org/amigo/term/GO:0005654
Gene Ontology	GO:0008270	zinc ion binding	17	664	0.0302781	KMT2A|NR3C2|ZFHX3|AGBL1|ESR1|ERI2|ENPP2|TCEA3|MSRB3|RC3H1|SEC24A|MYCBP2|CXXC5|TRIM46|SCAPER|USP33|USP20	http://amigo.geneontology.org/amigo/term/GO:0008270
Gene Ontology	GO:0030424	axon	8	173	0.034681	BACE1|KLHL20|ALCAM|OPRM1|BSN|MYCBP2|DNM3|SPG11	http://amigo.geneontology.org/amigo/term/GO:0030424
Gene Ontology	GO:0035162	embryonic hemopoiesis	3	13	0.0393955	KMT2A|SH2B3|KIT	http://amigo.geneontology.org/amigo/term/GO:0035162
Gene Ontology	GO:0008066	glutamate receptor activity	3	13	0.0393955	GRM5|GRIK2|GRM1	http://amigo.geneontology.org/amigo/term/GO:0008066
Gene Ontology	GO:0051091	positive regulation of DNA-binding transcription factor activity	5	64	0.0416504	DVL2|STK3|KIT|TMEM173|ESR1	http://amigo.geneontology.org/amigo/term/GO:0051091
Gene Ontology	GO:0008542	visual learning	4	36	0.0421715	PDE1B|KMT2A|BRAF|KRAS	http://amigo.geneontology.org/amigo/term/GO:0008542
Gene Ontology	GO:0038023	signaling receptor activity	6	102	0.0421715	CD48|GRIK2|CD244|CASR|IGF2R|SLAMF1	http://amigo.geneontology.org/amigo/term/GO:0038023
Gene Ontology	GO:0048169	regulation of long-term neuronal synaptic plasticity	3	15	0.0447038	GRM5|GRIK2|KRAS	http://amigo.geneontology.org/amigo/term/GO:0048169
Gene Ontology	GO:0001782	B cell homeostasis	3	16	0.0463633	RC3H1|LYN|NCKAP1L	http://amigo.geneontology.org/amigo/term/GO:0001782
Gene Ontology	GO:0001650	fibrillar center	6	108	0.0463633	AKNA|UBTF|KIT|LEO1|DDX46|IP6K1	http://amigo.geneontology.org/amigo/term/GO:0001650
Gene Ontology	GO:0008360	regulation of cell shape	6	109	0.0463633	PLXNC1|KIT|SPTA1|ARHGAP15|EPS8|BRWD1	http://amigo.geneontology.org/amigo/term/GO:0008360
Gene Ontology	GO:0000175	3'-5'-exoribonuclease activity	3	17	0.0487714	ERI1|ERI2|USB1	http://amigo.geneontology.org/amigo/term/GO:0000175
Gene Ontology	GO:0048821	erythrocyte development	3	19	0.0599912	NCKAP1L|SH2B3|TMOD3	http://amigo.geneontology.org/amigo/term/GO:0048821
Gene Ontology	GO:0035556	intracellular signal transduction	9	267	0.0624128	CAB39|DCLK3|KIT|DVL2|SH2B3|LYN|NRG2|NLRX1|BRAF	http://amigo.geneontology.org/amigo/term/GO:0035556
Gene Ontology	GO:0005768	endosome	7	168	0.0666216	SNX2|SNX6|RAB11FIP2|OPRM1|BACE1|IGF2R|TMEM173	http://amigo.geneontology.org/amigo/term/GO:0005768
Gene Ontology	GO:0000421	autophagosome membrane	3	21	0.0697312	TMEM173|STX17|GABARAP	http://amigo.geneontology.org/amigo/term/GO:0000421
Gene Ontology	GO:0045739	positive regulation of DNA repair	3	22	0.0760782	EYA1|UIMC1|BABAM2	http://amigo.geneontology.org/amigo/term/GO:0045739
Gene Ontology	GO:0000738	DNA catabolic process, exonucleolytic	2	5	0.0800064	ERI2|ERI1	http://amigo.geneontology.org/amigo/term/GO:0000738
Gene Ontology	GO:0002318	myeloid progenitor cell differentiation	2	5	0.0800064	BRAF|KIT	http://amigo.geneontology.org/amigo/term/GO:0002318
Gene Ontology	GO:0006378	mRNA polyadenylation	3	24	0.0842138	CLP1|LEO1|AHCYL1	http://amigo.geneontology.org/amigo/term/GO:0006378
Gene Ontology	GO:0051592	response to calcium ion	3	24	0.0842138	AHCYL1|SEC31A|ADAM9	http://amigo.geneontology.org/amigo/term/GO:0051592
Gene Ontology	GO:0003676	nucleic acid binding	8	235	0.0844704	SCAPER|ERI2|ENPP2|TCEA3|R3HDM2|DDX46|DARS2|ERI1	http://amigo.geneontology.org/amigo/term/GO:0003676
Gene Ontology	GO:0032715	negative regulation of interleukin-6 production	3	25	0.0881408	NLRX1|NCKAP1L|ARRB2	http://amigo.geneontology.org/amigo/term/GO:0032715
Gene Ontology	GO:0005524	ATP binding	23	1275	0.0881408	UBE2Q2|KALRN|UBE2D2|DCLK3|DHX38|BMPR1B|DARS2|RARS2|DDX46|NLRX1|SMC3|LYN|STK3|ADCY4|TRANK1|CLP1|ASNS|ROCK2|KIT|ITM2C|ATP8B1|BRAF|CDK6	http://amigo.geneontology.org/amigo/term/GO:0005524
Gene Ontology	GO:0032092	positive regulation of protein binding	4	56	0.0881408	SPTA1|STK3|USP33|TMEM173	http://amigo.geneontology.org/amigo/term/GO:0032092
Gene Ontology	GO:0016020	membrane	12	482	0.0881408	BACE1|LGSN|DNM3|PDE3A|ALOX15|SPTA1|TM9SF4|NBEA|ARHGAP15|PLEKHA2|OSBPL3|BCR	http://amigo.geneontology.org/amigo/term/GO:0016020
Gene Ontology	GO:0071339	MLL1 complex	3	26	0.088213	KMT2A|PHF20|HCFC2	http://amigo.geneontology.org/amigo/term/GO:0071339
Gene Ontology	GO:0098685	Schaffer collateral - CA1 synapse	4	58	0.0922959	GRM5|BSN|GRM1|BCR	http://amigo.geneontology.org/amigo/term/GO:0098685
Gene Ontology	GO:0071108	protein K48-linked deubiquitination	3	27	0.0922959	USP33|USP19|USP20	http://amigo.geneontology.org/amigo/term/GO:0071108
Gene Ontology	GO:0019901	protein kinase binding	9	305	0.0922959	RAB11FIP2|CNTLN|ESR1|STRIP1|DVL2|NBEA|FAM83C|PRC1|TMEM173	http://amigo.geneontology.org/amigo/term/GO:0019901
Gene Ontology	GO:0043069	negative regulation of programmed cell death	2	7	0.0922959	MECOM|KIT	http://amigo.geneontology.org/amigo/term/GO:0043069
Gene Ontology	GO:0070531	BRCA1-A complex	2	7	0.0922959	UIMC1|BABAM2	http://amigo.geneontology.org/amigo/term/GO:0070531
Gene Ontology	GO:1902961	positive regulation of aspartic-type endopeptidase activity involved in amyloid precursor protein catabolic process	2	7	0.0922959	LYN|ROCK2	http://amigo.geneontology.org/amigo/term/GO:1902961
Gene Ontology	GO:0000139	Golgi membrane	8	253	0.0955185	B3GNT6|ST3GAL6|GABARAP|CUX1|CUX2|SEC24A|XYLT1|SEC31A	http://amigo.geneontology.org/amigo/term/GO:0000139
Gene Ontology	GO:0046872	metal ion binding	21	1164	0.0961877	ADCY4|YPEL4|USP19|ZNHIT6|KMT2E|PDE1B|CPNE1|PDE3A|BMPR1B|ROCK2|PHF20|TRIM69|BSN|MICAL2|BRAF|GTSF1|SAR1B|KIT|EYA1|JADE2|PHF23	http://amigo.geneontology.org/amigo/term/GO:0046872
Gene Ontology	GO:0004842	ubiquitin-protein transferase activity	5	105	0.0961877	RC3H1|RNF214|UBE2Q2|UBE2D2|KLHL20	http://amigo.geneontology.org/amigo/term/GO:0004842
Gene Ontology	GO:0000467	exonucleolytic trimming to generate mature 3'-end of 5.8S rRNA from tricistronic rRNA transcript (SSU-rRNA, 5.8S rRNA, LSU-rRNA)	2	8	0.0961877	ERI2|ERI1	http://amigo.geneontology.org/amigo/term/GO:0000467
Gene Ontology	GO:0099566	regulation of postsynaptic cytosolic calcium ion concentration	2	8	0.0961877	GRM5|GRM1	http://amigo.geneontology.org/amigo/term/GO:0099566
Gene Ontology	GO:0097028	dendritic cell differentiation	2	8	0.0961877	LYN|TRPM2	http://amigo.geneontology.org/amigo/term/GO:0097028
Gene Ontology	GO:0030518	intracellular steroid hormone receptor signaling pathway	2	8	0.0961877	NR3C2|ESR1	http://amigo.geneontology.org/amigo/term/GO:0030518
Gene Ontology	GO:0050435	amyloid-beta metabolic process	2	8	0.0961877	APEH|BACE1	http://amigo.geneontology.org/amigo/term/GO:0050435
Gene Ontology	GO:0010212	response to ionizing radiation	3	31	0.0979905	EYA1|UIMC1|BABAM2	http://amigo.geneontology.org/amigo/term/GO:0010212
Gene Ontology	GO:0007626	locomotory behavior	4	66	0.100669	GRM5|OPRM1|GRM1|PDE1B	http://amigo.geneontology.org/amigo/term/GO:0007626
Gene Ontology	GO:0051549	positive regulation of keratinocyte migration	2	9	0.100669	EPB41L4B|ADAM9	http://amigo.geneontology.org/amigo/term/GO:0051549
Gene Ontology	GO:0090331	negative regulation of platelet aggregation	2	9	0.100669	ALOX15|SH2B3	http://amigo.geneontology.org/amigo/term/GO:0090331
Gene Ontology	GO:0048149	behavioral response to ethanol	2	9	0.100669	OPRM1|EPS8	http://amigo.geneontology.org/amigo/term/GO:0048149
Gene Ontology	GO:1902043	positive regulation of extrinsic apoptotic signaling pathway via death domain receptors	2	9	0.100669	BMPR1B|STK3	http://amigo.geneontology.org/amigo/term/GO:1902043
Gene Ontology	GO:0048193	Golgi vesicle transport	2	9	0.100669	CUX1|CUX2	http://amigo.geneontology.org/amigo/term/GO:0048193
Gene Ontology	GO:0072425	signal transduction involved in G2 DNA damage checkpoint	2	9	0.100669	UIMC1|BABAM2	http://amigo.geneontology.org/amigo/term/GO:0072425
Gene Ontology	GO:0030036	actin cytoskeleton organization	5	114	0.10691	SPTA1|EHBP1|ROCK2|BCR|KRAS	http://amigo.geneontology.org/amigo/term/GO:0030036
Gene Ontology	GO:0030218	erythrocyte differentiation	3	35	0.10691	LYN|KMT2E|KIT	http://amigo.geneontology.org/amigo/term/GO:0030218
Gene Ontology	GO:1900029	positive regulation of ruffle assembly	2	10	0.10691	EPS8L3|EPS8	http://amigo.geneontology.org/amigo/term/GO:1900029
Gene Ontology	GO:2000146	negative regulation of cell motility	2	10	0.10691	SPINT2|CTNNA1	http://amigo.geneontology.org/amigo/term/GO:2000146
Gene Ontology	GO:0045019	negative regulation of nitric oxide biosynthetic process	2	10	0.10691	OPRM1|ROCK2	http://amigo.geneontology.org/amigo/term/GO:0045019
Gene Ontology	GO:0051298	centrosome duplication	2	10	0.10691	USP33|ROCK2	http://amigo.geneontology.org/amigo/term/GO:0051298
Gene Ontology	GO:0002064	epithelial cell development	2	10	0.10691	SLC9A4|ESR1	http://amigo.geneontology.org/amigo/term/GO:0002064
Gene Ontology	GO:0000209	protein polyubiquitination	5	119	0.11373	RC3H1|FBXO22|UBE2Q2|UBE2D2|JADE2	http://amigo.geneontology.org/amigo/term/GO:0000209
Gene Ontology	GO:0016604	nuclear body	7	226	0.11373	HCFC2|KMT2E|ZFHX3|DVL2|ATP8B1|EYA1|UIMC1	http://amigo.geneontology.org/amigo/term/GO:0016604
Gene Ontology	GO:0007216	G protein-coupled glutamate receptor signaling pathway	2	11	0.11373	GRM5|GRM1	http://amigo.geneontology.org/amigo/term/GO:0007216
Gene Ontology	GO:0048024	regulation of mRNA splicing, via spliceosome	2	11	0.11373	C11H9orf78|RBM39	http://amigo.geneontology.org/amigo/term/GO:0048024
Gene Ontology	GO:0033962	P-body assembly	2	11	0.11373	RC3H1|ATXN2	http://amigo.geneontology.org/amigo/term/GO:0033962
Gene Ontology	GO:0070863	positive regulation of protein exit from endoplasmic reticulum	2	11	0.11373	TM9SF4|SAR1B	http://amigo.geneontology.org/amigo/term/GO:0070863
Gene Ontology	GO:0030127	COPII vesicle coat	2	11	0.11373	SAR1B|SEC24A	http://amigo.geneontology.org/amigo/term/GO:0030127
Gene Ontology	GO:0006366	transcription by RNA polymerase II	4	75	0.11373	DVL2|GTF2A1L|ARRB2|ESR1	http://amigo.geneontology.org/amigo/term/GO:0006366
Gene Ontology	GO:0007266	Rho protein signal transduction	3	38	0.11572	EPS8L3|EPS8|ROCK2	http://amigo.geneontology.org/amigo/term/GO:0007266
Gene Ontology	GO:0014069	postsynaptic density	5	124	0.119443	EPS8|DNM3|BSN|GRIK2|BCR	http://amigo.geneontology.org/amigo/term/GO:0014069
Gene Ontology	GO:0007169	transmembrane receptor protein tyrosine kinase signaling pathway	4	78	0.119443	LYN|EFS|SH2B3|KIT	http://amigo.geneontology.org/amigo/term/GO:0007169
Gene Ontology	GO:0030889	negative regulation of B cell proliferation	2	12	0.119443	RC3H1|LYN	http://amigo.geneontology.org/amigo/term/GO:0030889
Gene Ontology	GO:0048172	regulation of short-term neuronal synaptic plasticity	2	12	0.119443	GRIK2|KMT2A	http://amigo.geneontology.org/amigo/term/GO:0048172
Gene Ontology	GO:0006306	DNA methylation	2	12	0.119443	KMT2A|KMT2E	http://amigo.geneontology.org/amigo/term/GO:0006306
Gene Ontology	GO:0033630	positive regulation of cell adhesion mediated by integrin	2	12	0.119443	NCKAP1L|ADAM9	http://amigo.geneontology.org/amigo/term/GO:0033630
Gene Ontology	GO:0050910	detection of mechanical stimulus involved in sensory perception of sound	2	12	0.119443	WHRN|KIT	http://amigo.geneontology.org/amigo/term/GO:0050910
Gene Ontology	GO:0006302	double-strand break repair	3	40	0.12042	EYA1|UIMC1|BABAM2	http://amigo.geneontology.org/amigo/term/GO:0006302
Gene Ontology	GO:0016021	integral component of membrane	49	3697	0.121213	CLEC10A|PTDSS1|ALG9|TMEM126B|CHIC2|CD244|SLC4A4|BMPR1B|HSD17B11|ADAM32|SMIM33|IGF2R|NAALADL2|FAM189A1|SPINT2|B3GNT6|ECSCR|TM9SF4|ALCAM|ZP2|CFAP65|TM4SF5|LRRTM4|NRG2|CADM2|GINM1|ADGRB2|SLC9A4|ROMO1|ST3GAL6|ILDR1|GBP4|OPRM1|ADAM9|CASC4|SCD5|PQLC3|DNAJC18|CNTNAP1|MFSD14B|SDC2|NKAIN2|ITM2C|ATP8B1|CDKAL1|STX17|SLAMF7|ISLR2|SLAMF1	http://amigo.geneontology.org/amigo/term/GO:0016021
Gene Ontology	GO:0005802	trans-Golgi network	5	128	0.128037	BACE1|NBEA|IGF2R|ATXN2|KLHL20	http://amigo.geneontology.org/amigo/term/GO:0005802
Gene Ontology	GO:0060216	definitive hemopoiesis	2	13	0.128332	KMT2A|BCR	http://amigo.geneontology.org/amigo/term/GO:0060216
Gene Ontology	GO:0032426	stereocilium tip	2	13	0.128332	WHRN|EPS8	http://amigo.geneontology.org/amigo/term/GO:0032426
Gene Ontology	GO:0031234	extrinsic component of cytoplasmic side of plasma membrane	3	43	0.134567	ALOX15|LYN|KRAS	http://amigo.geneontology.org/amigo/term/GO:0031234
Gene Ontology	GO:0001664	G protein-coupled receptor binding	3	43	0.134567	USP33|ARRB2|USP20	http://amigo.geneontology.org/amigo/term/GO:0001664
Gene Ontology	GO:0006897	endocytosis	5	132	0.134567	SNX2|ILDR1|USP33|ENPP2|USP20	http://amigo.geneontology.org/amigo/term/GO:0006897
Gene Ontology	GO:0060065	uterus development	2	14	0.134567	GREB1L|ESR1	http://amigo.geneontology.org/amigo/term/GO:0060065
Gene Ontology	GO:1900181	negative regulation of protein localization to nucleus	2	14	0.134567	DCLK3|SIN3A	http://amigo.geneontology.org/amigo/term/GO:1900181
Gene Ontology	GO:0045773	positive regulation of axon extension	2	14	0.134567	GOLGA4|ISLR2	http://amigo.geneontology.org/amigo/term/GO:0045773
Gene Ontology	GO:0032147	activation of protein kinase activity	3	44	0.134567	STK3|CAB39|NCKAP1L	http://amigo.geneontology.org/amigo/term/GO:0032147
Gene Ontology	GO:0034613	cellular protein localization	3	44	0.134567	DVL2|CTNNA1|SIN3A	http://amigo.geneontology.org/amigo/term/GO:0034613
Gene Ontology	GO:0031398	positive regulation of protein ubiquitination	3	46	0.144446	ARRB2|MYCBP2|PHF23	http://amigo.geneontology.org/amigo/term/GO:0031398
Gene Ontology	GO:0035584	calcium-mediated signaling using intracellular calcium source	2	15	0.144446	GRM5|TRPM2	http://amigo.geneontology.org/amigo/term/GO:0035584
Gene Ontology	GO:0051259	protein complex oligomerization	2	15	0.144446	ZNHIT6|TMEM173	http://amigo.geneontology.org/amigo/term/GO:0051259
Gene Ontology	GO:0070588	calcium ion transmembrane transport	4	89	0.147269	OPRM1|TRPC4|TRPM2|CATSPER3	http://amigo.geneontology.org/amigo/term/GO:0070588
Gene Ontology	GO:0035855	megakaryocyte development	2	16	0.151687	SH2B3|KIT	http://amigo.geneontology.org/amigo/term/GO:0035855
Gene Ontology	GO:0031290	retinal ganglion cell axon guidance	2	16	0.151687	ALCAM|BMPR1B	http://amigo.geneontology.org/amigo/term/GO:0031290
Gene Ontology	GO:0005520	insulin-like growth factor binding	2	16	0.151687	HTRA4|IGF2R	http://amigo.geneontology.org/amigo/term/GO:0005520
Gene Ontology	GO:1990138	neuron projection extension	2	16	0.151687	ALCAM|JADE2	http://amigo.geneontology.org/amigo/term/GO:1990138
Gene Ontology	GO:0005887	integral component of plasma membrane	13	677	0.159427	ADCY4|BACE1|ALCAM|SLC28A1|PLXNC1|KIT|OPRM1|TRPC4|CASR|GRM5|GABRB1|GRM1|TRPM2	http://amigo.geneontology.org/amigo/term/GO:0005887
Gene Ontology	GO:0005776	autophagosome	3	50	0.161487	TMEM173|STX17|GABARAP	http://amigo.geneontology.org/amigo/term/GO:0005776
Gene Ontology	GO:0070971	endoplasmic reticulum exit site	2	17	0.161487	SAR1B|SEC24A	http://amigo.geneontology.org/amigo/term/GO:0070971
Gene Ontology	GO:0048278	vesicle docking	2	17	0.161487	CEP83|STX17	http://amigo.geneontology.org/amigo/term/GO:0048278
Gene Ontology	GO:0045893	positive regulation of transcription, DNA-templated	7	266	0.1672	KMT2A|KMT2E|ESR1|MECOM|GDF6|DVL2|NFYB	http://amigo.geneontology.org/amigo/term/GO:0045893
Gene Ontology	GO:0051966	regulation of synaptic transmission, glutamatergic	2	18	0.1672	GRM5|GRM1	http://amigo.geneontology.org/amigo/term/GO:0051966
Gene Ontology	GO:0090103	cochlea morphogenesis	2	18	0.1672	DVL2|EYA1	http://amigo.geneontology.org/amigo/term/GO:0090103
Gene Ontology	GO:0030676	Rac guanyl-nucleotide exchange factor activity	2	18	0.1672	EPS8L3|EPS8	http://amigo.geneontology.org/amigo/term/GO:0030676
Gene Ontology	GO:0001965	G-protein alpha-subunit binding	2	18	0.1672	RIC8B|OPRM1	http://amigo.geneontology.org/amigo/term/GO:0001965
Gene Ontology	GO:0015276	ligand-gated ion channel activity	2	18	0.1672	GABRB1|GRIK2	http://amigo.geneontology.org/amigo/term/GO:0015276
Gene Ontology	GO:0006509	membrane protein ectodomain proteolysis	2	18	0.1672	BACE1|ADAM9	http://amigo.geneontology.org/amigo/term/GO:0006509
Gene Ontology	GO:0010494	cytoplasmic stress granule	3	54	0.176779	RC3H1|CASC3|ATXN2	http://amigo.geneontology.org/amigo/term/GO:0010494
Gene Ontology	GO:0051453	regulation of intracellular pH	2	19	0.176779	SLC4A4|TM9SF4	http://amigo.geneontology.org/amigo/term/GO:0051453
Gene Ontology	GO:0042744	hydrogen peroxide catabolic process	2	19	0.176779	LPO|MPO	http://amigo.geneontology.org/amigo/term/GO:0042744
Gene Ontology	GO:0048471	perinuclear region of cytoplasm	9	411	0.182183	ITM2C|KLHL20|CASC3|LYN|USP33|ATXN2|TMEM173|SEC31A|USP20	http://amigo.geneontology.org/amigo/term/GO:0048471
Gene Ontology	GO:0036459	-	2	20	0.182183	USP33|USP20	http://amigo.geneontology.org/amigo/term/GO:0036459
Gene Ontology	GO:0001656	metanephros development	2	20	0.182183	EYA1|GREB1L	http://amigo.geneontology.org/amigo/term/GO:0001656
Gene Ontology	GO:0035327	transcriptionally active chromatin	2	20	0.182183	KMT2E|ESR1	http://amigo.geneontology.org/amigo/term/GO:0035327
Gene Ontology	GO:0098839	postsynaptic density membrane	2	20	0.182183	GRM5|GRM1	http://amigo.geneontology.org/amigo/term/GO:0098839
Gene Ontology	GO:0005794	Golgi apparatus	12	639	0.182183	CHIC2|BACE1|B3GNT6|IGF2R|ESR1|TMEM173|ITM2C|TM9SF4|GOLGA4|LYN|USP33|CEP83	http://amigo.geneontology.org/amigo/term/GO:0005794
Gene Ontology	GO:0000186	activation of MAPKK activity	2	21	0.182183	GRM1|ADAM9	http://amigo.geneontology.org/amigo/term/GO:0000186
Gene Ontology	GO:0005154	epidermal growth factor receptor binding	2	21	0.182183	SNX2|ATXN2	http://amigo.geneontology.org/amigo/term/GO:0005154
Gene Ontology	GO:0050769	positive regulation of neurogenesis	2	21	0.182183	OPRM1|JADE2	http://amigo.geneontology.org/amigo/term/GO:0050769
Gene Ontology	GO:0098686	hippocampal mossy fiber to CA3 synapse	2	21	0.182183	BACE1|GRIK2	http://amigo.geneontology.org/amigo/term/GO:0098686
Gene Ontology	GO:0007389	pattern specification process	2	21	0.182183	ALX3|EYA1	http://amigo.geneontology.org/amigo/term/GO:0007389
Gene Ontology	GO:0030295	protein kinase activator activity	2	21	0.182183	CAB39|NCKAP1L	http://amigo.geneontology.org/amigo/term/GO:0030295
Gene Ontology	GO:0031032	actomyosin structure organization	2	21	0.182183	EPB41L4B|ROCK2	http://amigo.geneontology.org/amigo/term/GO:0031032
Gene Ontology	GO:0008277	regulation of G protein-coupled receptor signaling pathway	2	21	0.182183	USP33|USP20	http://amigo.geneontology.org/amigo/term/GO:0008277
Gene Ontology	GO:0003341	cilium movement	2	21	0.182183	ARMC4|CFAP206	http://amigo.geneontology.org/amigo/term/GO:0003341
Gene Ontology	GO:0002218	activation of innate immune response	2	21	0.182183	TMEM173|SIN3A	http://amigo.geneontology.org/amigo/term/GO:0002218
Gene Ontology	GO:0045177	apical part of cell	3	58	0.182183	DVL2|PDZD3|EPB41L4B	http://amigo.geneontology.org/amigo/term/GO:0045177
Gene Ontology	GO:0006886	intracellular protein transport	6	220	0.182183	SNX2|SNX6|SCG5|SEC24A|STX17|SAR1B	http://amigo.geneontology.org/amigo/term/GO:0006886
Gene Ontology	GO:0032420	stereocilium	2	22	0.190853	ATP8B1|WHRN	http://amigo.geneontology.org/amigo/term/GO:0032420
Gene Ontology	GO:0060078	regulation of postsynaptic membrane potential	2	22	0.190853	GRM5|GRM1	http://amigo.geneontology.org/amigo/term/GO:0060078
Gene Ontology	GO:0050772	positive regulation of axonogenesis	2	22	0.190853	PLXNC1|BRAF	http://amigo.geneontology.org/amigo/term/GO:0050772
Gene Ontology	GO:0017048	Rho GTPase binding	2	22	0.190853	STRIP1|ROCK2	http://amigo.geneontology.org/amigo/term/GO:0017048
Gene Ontology	GO:0005764	lysosome	5	165	0.192162	ITM2C|BACE1|GABARAP|SNX6|SNX2	http://amigo.geneontology.org/amigo/term/GO:0005764
Gene Ontology	GO:0016477	cell migration	5	165	0.192162	SDC2|USP33|EFS|AVL9|GPC5	http://amigo.geneontology.org/amigo/term/GO:0016477
Gene Ontology	GO:0032991	protein-containing complex	7	291	0.192162	KMT2E|ILDR1|STK3|ADSL|RBM39|LYN|BCR	http://amigo.geneontology.org/amigo/term/GO:0032991
Gene Ontology	GO:0090305	nucleic acid phosphodiester bond hydrolysis	3	61	0.192162	REXO5|REV3L|ENPP2	http://amigo.geneontology.org/amigo/term/GO:0090305
Gene Ontology	GO:0007010	cytoskeleton organization	3	61	0.192162	CNTNAP1|MICAL2|BRWD1	http://amigo.geneontology.org/amigo/term/GO:0007010
Gene Ontology	GO:0004672	protein kinase activity	4	110	0.192162	ROCK2|BRAF|DCLK3|KALRN	http://amigo.geneontology.org/amigo/term/GO:0004672
Gene Ontology	GO:0002230	positive regulation of defense response to virus by host	2	23	0.195154	TMEM173|SIN3A	http://amigo.geneontology.org/amigo/term/GO:0002230
Gene Ontology	GO:0070536	protein K63-linked deubiquitination	2	24	0.199461	USP33|USP20	http://amigo.geneontology.org/amigo/term/GO:0070536
Gene Ontology	GO:0006811	ion transport	2	24	0.199461	GABRB1|PDZD3	http://amigo.geneontology.org/amigo/term/GO:0006811
Gene Ontology	GO:0006396	RNA processing	2	24	0.199461	CLP1|ZFC3H1	http://amigo.geneontology.org/amigo/term/GO:0006396
Gene Ontology	GO:2001240	negative regulation of extrinsic apoptotic signaling pathway in absence of ligand	2	24	0.199461	EYA1|CTNNA1	http://amigo.geneontology.org/amigo/term/GO:2001240
Gene Ontology	GO:0004601	peroxidase activity	2	24	0.199461	LPO|MPO	http://amigo.geneontology.org/amigo/term/GO:0004601
Gene Ontology	GO:0019731	antibacterial humoral response	2	24	0.199461	LPO|PLA2G6	http://amigo.geneontology.org/amigo/term/GO:0019731
Gene Ontology	GO:0048863	stem cell differentiation	2	24	0.199461	KIT|ESR1	http://amigo.geneontology.org/amigo/term/GO:0048863
Gene Ontology	GO:0030866	cortical actin cytoskeleton organization	2	24	0.199461	STRIP1|ROCK2	http://amigo.geneontology.org/amigo/term/GO:0030866
Gene Ontology	GO:0010811	positive regulation of cell-substrate adhesion	2	25	0.209391	COL8A1|ALOX15	http://amigo.geneontology.org/amigo/term/GO:0010811
Gene Ontology	GO:0097225	sperm midpiece	2	25	0.209391	CFAP65|GABARAP	http://amigo.geneontology.org/amigo/term/GO:0097225
Gene Ontology	GO:0004843	thiol-dependent ubiquitin-specific protease activity	3	66	0.211141	USP33|USP19|USP20	http://amigo.geneontology.org/amigo/term/GO:0004843
Gene Ontology	GO:0017124	SH3 domain binding	3	66	0.211141	LYN|EFS|ADAM9	http://amigo.geneontology.org/amigo/term/GO:0017124
Gene Ontology	GO:0005813	centrosome	8	375	0.215088	CNTLN|AKNA|ROCK2|LEO1|CDK6|USP33|ADGRB2|USP20	http://amigo.geneontology.org/amigo/term/GO:0005813
Gene Ontology	GO:0035116	embryonic hindlimb morphogenesis	2	26	0.216953	ALX3|PITX1	http://amigo.geneontology.org/amigo/term/GO:0035116
Gene Ontology	GO:0043029	T cell homeostasis	2	26	0.216953	RC3H1|NCKAP1L	http://amigo.geneontology.org/amigo/term/GO:0043029
Gene Ontology	GO:0035091	phosphatidylinositol binding	3	68	0.22123	SNX2|ARRB2|SNX6	http://amigo.geneontology.org/amigo/term/GO:0035091
Gene Ontology	GO:0008013	beta-catenin binding	3	69	0.224425	CTNND2|CTNNA1|ESR1	http://amigo.geneontology.org/amigo/term/GO:0008013
Gene Ontology	GO:0035019	somatic stem cell population maintenance	2	27	0.224425	LDB2|BRAF	http://amigo.geneontology.org/amigo/term/GO:0035019
Gene Ontology	GO:0048873	homeostasis of number of cells within a tissue	2	27	0.224425	KMT2A|KRAS	http://amigo.geneontology.org/amigo/term/GO:0048873
Gene Ontology	GO:0050714	positive regulation of protein secretion	2	27	0.224425	SEC24A|ADAM9	http://amigo.geneontology.org/amigo/term/GO:0050714
Gene Ontology	GO:0005789	endoplasmic reticulum membrane	8	384	0.228329	PTDSS1|SCD5|SEC24A|STX17|SAR1B|USP19|TMEM173|DNAJC18	http://amigo.geneontology.org/amigo/term/GO:0005789
Gene Ontology	GO:0006351	transcription, DNA-templated	3	70	0.228329	HOXC9|POLR3B|TCEA3	http://amigo.geneontology.org/amigo/term/GO:0006351
Gene Ontology	GO:0001578	microtubule bundle formation	2	28	0.228329	TRIM46|PRC1	http://amigo.geneontology.org/amigo/term/GO:0001578
Gene Ontology	GO:0050853	B cell receptor signaling pathway	2	28	0.228329	LYN|NCKAP1L	http://amigo.geneontology.org/amigo/term/GO:0050853
Gene Ontology	GO:0048536	spleen development	2	29	0.228329	RC3H1|KMT2A	http://amigo.geneontology.org/amigo/term/GO:0048536
Gene Ontology	GO:0007200	phospholipase C-activating G protein-coupled receptor signaling pathway	2	29	0.228329	OPRM1|ESR1	http://amigo.geneontology.org/amigo/term/GO:0007200
Gene Ontology	GO:0048487	beta-tubulin binding	2	29	0.228329	SMC3|GABARAP	http://amigo.geneontology.org/amigo/term/GO:0048487
Gene Ontology	GO:0005089	Rho guanyl-nucleotide exchange factor activity	2	29	0.228329	KALRN|BCR	http://amigo.geneontology.org/amigo/term/GO:0005089
Gene Ontology	GO:0007339	binding of sperm to zona pellucida	2	29	0.228329	ZP2|ADAM32	http://amigo.geneontology.org/amigo/term/GO:0007339
Gene Ontology	GO:0061098	positive regulation of protein tyrosine kinase activity	2	30	0.228329	DVL2|GRM5	http://amigo.geneontology.org/amigo/term/GO:0061098
Gene Ontology	GO:0005765	lysosomal membrane	4	129	0.228329	ITM2C|IGF2R|TRPM2|TM4SF5	http://amigo.geneontology.org/amigo/term/GO:0005765
Gene Ontology	GO:0009986	cell surface	7	325	0.228329	BACE1|SDC2|SLC4A4|BSN|GPC5|IGF2R|ISLR2	http://amigo.geneontology.org/amigo/term/GO:0009986
Gene Ontology	GO:0000785	chromatin	3	75	0.228329	SMC3|PDS5B|SIN3A	http://amigo.geneontology.org/amigo/term/GO:0000785
Gene Ontology	GO:0005615	extracellular space	15	952	0.228329	PLA2G6|COL8A1|ORM1|SERPINC1|MPO|ENPP2|GDF6|KIT|LPO|LRRTM4|COL23A1|XYLT1|NRG2|PI16|ADAM9	http://amigo.geneontology.org/amigo/term/GO:0005615
Gene Ontology	GO:0006888	endoplasmic reticulum to Golgi vesicle-mediated transport	3	76	0.228329	SAR1B|SEC24A|STX17	http://amigo.geneontology.org/amigo/term/GO:0006888
Gene Ontology	GO:0005575	cellular_component	2	31	0.228329	QRICH1|ST3GAL6	http://amigo.geneontology.org/amigo/term/GO:0005575
Gene Ontology	GO:0043407	negative regulation of MAP kinase activity	2	31	0.228329	LYN|SH2B3	http://amigo.geneontology.org/amigo/term/GO:0043407
Gene Ontology	GO:0005245	voltage-gated calcium channel activity	2	31	0.228329	OPRM1|CATSPER3	http://amigo.geneontology.org/amigo/term/GO:0005245
Gene Ontology	GO:0016235	aggresome	2	31	0.228329	HOXC9|DVL2	http://amigo.geneontology.org/amigo/term/GO:0016235
Gene Ontology	GO:0006814	sodium ion transport	2	31	0.228329	SLC4A4|CATSPER3	http://amigo.geneontology.org/amigo/term/GO:0006814
Gene Ontology	GO:0005085	guanyl-nucleotide exchange factor activity	3	77	0.228329	RIC8B|RAPGEFL1|MYCBP2	http://amigo.geneontology.org/amigo/term/GO:0005085
Gene Ontology	GO:0031623	receptor internalization	2	32	0.228329	ARRB2|DNM3	http://amigo.geneontology.org/amigo/term/GO:0031623
Gene Ontology	GO:0030216	keratinocyte differentiation	2	32	0.228329	BCR|ADAM9	http://amigo.geneontology.org/amigo/term/GO:0030216
Gene Ontology	GO:0031463	Cul3-RING ubiquitin ligase complex	2	32	0.228329	KLHL20|KLHL8	http://amigo.geneontology.org/amigo/term/GO:0031463
Gene Ontology	GO:0005771	multivesicular body	2	32	0.228329	BACE1|ZP2	http://amigo.geneontology.org/amigo/term/GO:0005771
Gene Ontology	GO:0070374	positive regulation of ERK1 and ERK2 cascade	4	134	0.228329	ALOX15|OPRM1|ARRB2|BRAF	http://amigo.geneontology.org/amigo/term/GO:0070374
Gene Ontology	GO:0045892	negative regulation of transcription, DNA-templated	6	265	0.228329	SAMD13|MECOM|LDB2|ATP8B1|PITX1|UIMC1	http://amigo.geneontology.org/amigo/term/GO:0045892
Gene Ontology	GO:0007155	cell adhesion	5	198	0.228329	TM9SF4|OPCML|ADAM32|CTNNA1|ALCAM	http://amigo.geneontology.org/amigo/term/GO:0007155
Gene Ontology	GO:0019233	sensory perception of pain	2	33	0.228329	OPRM1|GRM1	http://amigo.geneontology.org/amigo/term/GO:0019233
Gene Ontology	GO:0048704	embryonic skeletal system morphogenesis	2	33	0.228329	HOXC9|EYA1	http://amigo.geneontology.org/amigo/term/GO:0048704
Gene Ontology	GO:0098656	anion transmembrane transport	2	33	0.228329	SLC9A4|SLC4A4	http://amigo.geneontology.org/amigo/term/GO:0098656
Gene Ontology	GO:0043086	negative regulation of catalytic activity	2	33	0.228329	SCG5|OAZ2	http://amigo.geneontology.org/amigo/term/GO:0043086
Gene Ontology	GO:0051726	regulation of cell cycle	3	81	0.228329	MECOM|FBXL3|BCR	http://amigo.geneontology.org/amigo/term/GO:0051726
Gene Ontology	GO:0003151	outflow tract morphogenesis	2	34	0.228329	DVL2|EYA1	http://amigo.geneontology.org/amigo/term/GO:0003151
Gene Ontology	GO:0061631	ubiquitin conjugating enzyme activity	2	34	0.228329	UBE2Q2|UBE2D2	http://amigo.geneontology.org/amigo/term/GO:0061631
Gene Ontology	GO:0044297	cell body	2	34	0.228329	USP33|BRAF	http://amigo.geneontology.org/amigo/term/GO:0044297
Gene Ontology	GO:0048146	positive regulation of fibroblast proliferation	2	35	0.228329	CDK6|ESR1	http://amigo.geneontology.org/amigo/term/GO:0048146
Gene Ontology	GO:0001658	branching involved in ureteric bud morphogenesis	2	35	0.228329	EYA1|GREB1L	http://amigo.geneontology.org/amigo/term/GO:0001658
Gene Ontology	GO:0007163	establishment or maintenance of cell polarity	2	35	0.228329	SPINT2|CTNNA1	http://amigo.geneontology.org/amigo/term/GO:0007163
Gene Ontology	GO:0030838	positive regulation of actin filament polymerization	2	36	0.228329	ALOX15|NCKAP1L	http://amigo.geneontology.org/amigo/term/GO:0030838
Gene Ontology	GO:0042531	positive regulation of tyrosine phosphorylation of STAT protein	2	36	0.228329	LYN|KIT	http://amigo.geneontology.org/amigo/term/GO:0042531
Gene Ontology	GO:0000118	histone deacetylase complex	2	36	0.228329	MECOM|SIN3A	http://amigo.geneontology.org/amigo/term/GO:0000118
Gene Ontology	GO:0045211	postsynaptic membrane	3	85	0.228329	GABRB1|GRIK2|DNM3	http://amigo.geneontology.org/amigo/term/GO:0045211
Gene Ontology	GO:0043565	sequence-specific DNA binding	5	208	0.228329	FOXP2|NR3C2|PITX1|CXXC5|ESR1	http://amigo.geneontology.org/amigo/term/GO:0043565
Gene Ontology	GO:0003682	chromatin binding	7	349	0.228329	KMT2A|SAMD13|ESR1|SMC3|UBTF|HCFC2|SIN3A	http://amigo.geneontology.org/amigo/term/GO:0003682
Gene Ontology	GO:0005903	brush border	2	37	0.228329	PDZD3|EPS8	http://amigo.geneontology.org/amigo/term/GO:0005903
Gene Ontology	GO:0030674	protein-macromolecule adaptor activity	2	37	0.228329	DVL2|CNTLN	http://amigo.geneontology.org/amigo/term/GO:0030674
Gene Ontology	GO:0031965	nuclear membrane	4	147	0.228329	APEH|OSBPL3|CPNE1|PHF20	http://amigo.geneontology.org/amigo/term/GO:0031965
Gene Ontology	GO:0019899	enzyme binding	4	147	0.228329	LDB2|BACE1|KMT2E|ZFHX3	http://amigo.geneontology.org/amigo/term/GO:0019899
Gene Ontology	GO:0042102	positive regulation of T cell proliferation	2	38	0.228329	SPTA1|NCKAP1L	http://amigo.geneontology.org/amigo/term/GO:0042102
Gene Ontology	GO:0043124	negative regulation of I-kappaB kinase/NF-kappaB signaling	2	38	0.228329	NLRX1|ESR1	http://amigo.geneontology.org/amigo/term/GO:0043124
Gene Ontology	GO:0004016	adenylate cyclase activity	1	5	0.228329	ADCY4	http://amigo.geneontology.org/amigo/term/GO:0004016
Gene Ontology	GO:1902036	regulation of hematopoietic stem cell differentiation	1	5	0.228329	CDK6	http://amigo.geneontology.org/amigo/term/GO:1902036
Gene Ontology	GO:0036033	mediator complex binding	1	5	0.228329	SMC3	http://amigo.geneontology.org/amigo/term/GO:0036033
Gene Ontology	GO:0098884	postsynaptic neurotransmitter receptor internalization	1	5	0.228329	DNM3	http://amigo.geneontology.org/amigo/term/GO:0098884
Gene Ontology	GO:0043549	regulation of kinase activity	1	5	0.228329	LDB2	http://amigo.geneontology.org/amigo/term/GO:0043549
Gene Ontology	GO:0007614	short-term memory	1	5	0.228329	CUX2	http://amigo.geneontology.org/amigo/term/GO:0007614
Gene Ontology	GO:0021785	branchiomotor neuron axon guidance	1	5	0.228329	MYCBP2	http://amigo.geneontology.org/amigo/term/GO:0021785
Gene Ontology	GO:0034241	positive regulation of macrophage fusion	1	5	0.228329	ADAM9	http://amigo.geneontology.org/amigo/term/GO:0034241
Gene Ontology	GO:0010764	negative regulation of fibroblast migration	1	5	0.228329	BRAF	http://amigo.geneontology.org/amigo/term/GO:0010764
Gene Ontology	GO:0032437	cuticular plate	1	5	0.228329	SPTA1	http://amigo.geneontology.org/amigo/term/GO:0032437
Gene Ontology	GO:0002446	neutrophil mediated immunity	1	5	0.228329	KMT2E	http://amigo.geneontology.org/amigo/term/GO:0002446
Gene Ontology	GO:0071420	cellular response to histamine	1	5	0.228329	GABRB1	http://amigo.geneontology.org/amigo/term/GO:0071420
Gene Ontology	GO:0009298	GDP-mannose biosynthetic process	1	5	0.228329	GMPPB	http://amigo.geneontology.org/amigo/term/GO:0009298
Gene Ontology	GO:0043117	positive regulation of vascular permeability	1	5	0.228329	PDE3A	http://amigo.geneontology.org/amigo/term/GO:0043117
Gene Ontology	GO:0040020	regulation of meiotic nuclear division	1	5	0.228329	PDE3A	http://amigo.geneontology.org/amigo/term/GO:0040020
Gene Ontology	GO:0000288	nuclear-transcribed mRNA catabolic process, deadenylation-dependent decay	1	5	0.228329	RC3H1	http://amigo.geneontology.org/amigo/term/GO:0000288
Gene Ontology	GO:0099170	postsynaptic modulation of chemical synaptic transmission	1	5	0.228329	GRM5	http://amigo.geneontology.org/amigo/term/GO:0099170
Gene Ontology	GO:0046883	regulation of hormone secretion	1	5	0.228329	SCG5	http://amigo.geneontology.org/amigo/term/GO:0046883
Gene Ontology	GO:0044070	regulation of anion transport	1	5	0.228329	AHCYL1	http://amigo.geneontology.org/amigo/term/GO:0044070
Gene Ontology	GO:0002260	lymphocyte homeostasis	1	5	0.228329	SPTA1	http://amigo.geneontology.org/amigo/term/GO:0002260
Gene Ontology	GO:0005025	transforming growth factor beta receptor activity, type I	1	5	0.228329	BMPR1B	http://amigo.geneontology.org/amigo/term/GO:0005025
Gene Ontology	GO:0050855	regulation of B cell receptor signaling pathway	1	5	0.228329	LYN	http://amigo.geneontology.org/amigo/term/GO:0050855
Gene Ontology	GO:0001696	gastric acid secretion	1	5	0.228329	SLC9A4	http://amigo.geneontology.org/amigo/term/GO:0001696
Gene Ontology	GO:0070940	dephosphorylation of RNA polymerase II C-terminal domain	1	5	0.228329	RPRD1A	http://amigo.geneontology.org/amigo/term/GO:0070940
Gene Ontology	GO:0070734	histone H3-K27 methylation	1	5	0.228329	EZH1	http://amigo.geneontology.org/amigo/term/GO:0070734
Gene Ontology	GO:0038163	thrombopoietin-mediated signaling pathway	1	5	0.228329	SH2B3	http://amigo.geneontology.org/amigo/term/GO:0038163
Gene Ontology	GO:2000301	negative regulation of synaptic vesicle exocytosis	1	5	0.228329	BRAF	http://amigo.geneontology.org/amigo/term/GO:2000301
Gene Ontology	GO:0005513	detection of calcium ion	1	5	0.228329	CASR	http://amigo.geneontology.org/amigo/term/GO:0005513
Gene Ontology	GO:0005849	mRNA cleavage factor complex	1	5	0.228329	CLP1	http://amigo.geneontology.org/amigo/term/GO:0005849
Gene Ontology	GO:0071321	cellular response to cGMP	1	5	0.228329	PDE3A	http://amigo.geneontology.org/amigo/term/GO:0071321
Gene Ontology	GO:0032049	cardiolipin biosynthetic process	1	5	0.228329	PLA2G6	http://amigo.geneontology.org/amigo/term/GO:0032049
Gene Ontology	GO:0002232	leukocyte chemotaxis involved in inflammatory response	1	5	0.228329	SLAMF1	http://amigo.geneontology.org/amigo/term/GO:0002232
Gene Ontology	GO:0060527	prostate epithelial cord arborization involved in prostate glandular acinus morphogenesis	1	5	0.228329	ESR1	http://amigo.geneontology.org/amigo/term/GO:0060527
Gene Ontology	GO:0003356	regulation of cilium beat frequency	1	5	0.228329	ARMC4	http://amigo.geneontology.org/amigo/term/GO:0003356
Gene Ontology	GO:0042256	mature ribosome assembly	1	5	0.228329	EIF6	http://amigo.geneontology.org/amigo/term/GO:0042256
Gene Ontology	GO:0014706	striated muscle tissue development	1	5	0.228329	EYA1	http://amigo.geneontology.org/amigo/term/GO:0014706
Gene Ontology	GO:1990075	periciliary membrane compartment	1	5	0.228329	WHRN	http://amigo.geneontology.org/amigo/term/GO:1990075
Gene Ontology	GO:0071394	cellular response to testosterone stimulus	1	5	0.228329	ROCK2	http://amigo.geneontology.org/amigo/term/GO:0071394
Gene Ontology	GO:0072673	lamellipodium morphogenesis	1	5	0.228329	SNX2	http://amigo.geneontology.org/amigo/term/GO:0072673
Gene Ontology	GO:0051967	negative regulation of synaptic transmission, glutamatergic	1	5	0.228329	GRIK2	http://amigo.geneontology.org/amigo/term/GO:0051967
Gene Ontology	GO:0035234	ectopic germ cell programmed cell death	1	5	0.228329	KIT	http://amigo.geneontology.org/amigo/term/GO:0035234
Gene Ontology	GO:0070072	vacuolar proton-transporting V-type ATPase complex assembly	1	5	0.228329	TM9SF4	http://amigo.geneontology.org/amigo/term/GO:0070072
Gene Ontology	GO:0031224	intrinsic component of membrane	1	5	0.228329	BORCS5	http://amigo.geneontology.org/amigo/term/GO:0031224
Gene Ontology	GO:0008091	spectrin	1	5	0.228329	SPTA1	http://amigo.geneontology.org/amigo/term/GO:0008091
Gene Ontology	GO:0097550	transcription preinitiation complex	1	5	0.228329	ESR1	http://amigo.geneontology.org/amigo/term/GO:0097550
Gene Ontology	GO:1905475	regulation of protein localization to membrane	1	5	0.228329	GPC5	http://amigo.geneontology.org/amigo/term/GO:1905475
Gene Ontology	GO:0045652	regulation of megakaryocyte differentiation	1	5	0.228329	EIF6	http://amigo.geneontology.org/amigo/term/GO:0045652
Gene Ontology	GO:0070552	BRISC complex	1	5	0.228329	BABAM2	http://amigo.geneontology.org/amigo/term/GO:0070552
Gene Ontology	GO:0048254	snoRNA localization	1	5	0.228329	ZNHIT6	http://amigo.geneontology.org/amigo/term/GO:0048254
Gene Ontology	GO:0060323	head morphogenesis	1	5	0.228329	BRAF	http://amigo.geneontology.org/amigo/term/GO:0060323
Gene Ontology	GO:0071681	cellular response to indole-3-methanol	1	5	0.228329	CTNNA1	http://amigo.geneontology.org/amigo/term/GO:0071681
Gene Ontology	GO:0048285	organelle fission	1	5	0.228329	DNM3	http://amigo.geneontology.org/amigo/term/GO:0048285
Gene Ontology	GO:0007406	negative regulation of neuroblast proliferation	1	5	0.228329	CTNNA1	http://amigo.geneontology.org/amigo/term/GO:0007406
Gene Ontology	GO:0044648	histone H3-K4 dimethylation	1	5	0.228329	KMT2A	http://amigo.geneontology.org/amigo/term/GO:0044648
Gene Ontology	GO:0071218	cellular response to misfolded protein	1	5	0.228329	DNAJC18	http://amigo.geneontology.org/amigo/term/GO:0071218
Gene Ontology	GO:1902966	positive regulation of protein localization to early endosome	1	5	0.228329	ROCK2	http://amigo.geneontology.org/amigo/term/GO:1902966
Gene Ontology	GO:0001780	neutrophil homeostasis	1	5	0.228329	SH2B3	http://amigo.geneontology.org/amigo/term/GO:0001780
Gene Ontology	GO:0034618	arginine binding	1	5	0.228329	TM4SF5	http://amigo.geneontology.org/amigo/term/GO:0034618
Gene Ontology	GO:0036336	dendritic cell migration	1	5	0.228329	EPS8	http://amigo.geneontology.org/amigo/term/GO:0036336
Gene Ontology	GO:0030868	smooth endoplasmic reticulum membrane	1	5	0.228329	STX17	http://amigo.geneontology.org/amigo/term/GO:0030868
Gene Ontology	GO:0034144	negative regulation of toll-like receptor 4 signaling pathway	1	5	0.228329	LYN	http://amigo.geneontology.org/amigo/term/GO:0034144
Gene Ontology	GO:0002682	regulation of immune system process	1	5	0.228329	ORM1	http://amigo.geneontology.org/amigo/term/GO:0002682
Gene Ontology	GO:0032534	regulation of microvillus assembly	1	5	0.228329	ATP8B1	http://amigo.geneontology.org/amigo/term/GO:0032534
Gene Ontology	GO:0043367	CD4-positive, alpha-beta T cell differentiation	1	5	0.228329	BRAF	http://amigo.geneontology.org/amigo/term/GO:0043367
Gene Ontology	GO:0071559	response to transforming growth factor beta	1	5	0.228329	ZFHX3	http://amigo.geneontology.org/amigo/term/GO:0071559
Gene Ontology	GO:0017171	serine hydrolase activity	1	5	0.228329	PLA2G6	http://amigo.geneontology.org/amigo/term/GO:0017171
Gene Ontology	GO:0002819	regulation of adaptive immune response	1	5	0.228329	CD48	http://amigo.geneontology.org/amigo/term/GO:0002819
Gene Ontology	GO:0060119	inner ear receptor cell development	1	5	0.228329	ATP8B1	http://amigo.geneontology.org/amigo/term/GO:0060119
Gene Ontology	GO:0080135	regulation of cellular response to stress	1	5	0.228329	OPRM1	http://amigo.geneontology.org/amigo/term/GO:0080135
Gene Ontology	GO:0098978	glutamatergic synapse	5	215	0.228329	EPS8|BSN|GRIK2|BCR|GRM1	http://amigo.geneontology.org/amigo/term/GO:0098978
Gene Ontology	GO:0001540	amyloid-beta binding	2	39	0.228329	ITM2C|BACE1	http://amigo.geneontology.org/amigo/term/GO:0001540
Gene Ontology	GO:0003674	molecular_function	2	39	0.228329	QRICH1|ROMO1	http://amigo.geneontology.org/amigo/term/GO:0003674
Gene Ontology	GO:0031146	SCF-dependent proteasomal ubiquitin-dependent protein catabolic process	2	39	0.228329	FBXL3|FBXL4	http://amigo.geneontology.org/amigo/term/GO:0031146
Gene Ontology	GO:0051496	positive regulation of stress fiber assembly	2	39	0.228329	BRAF|ROCK2	http://amigo.geneontology.org/amigo/term/GO:0051496
Gene Ontology	GO:0007399	nervous system development	3	90	0.228329	LDB2|NRG2|PLPPR1	http://amigo.geneontology.org/amigo/term/GO:0007399
Gene Ontology	GO:0032543	mitochondrial translation	2	40	0.228329	DAP3|RARS2	http://amigo.geneontology.org/amigo/term/GO:0032543
Gene Ontology	GO:0004222	metalloendopeptidase activity	3	92	0.228329	ADAM9|ADAM32|PAPPA	http://amigo.geneontology.org/amigo/term/GO:0004222
Gene Ontology	GO:0001102	RNA polymerase II activating transcription factor binding	2	41	0.228329	LDB2|SIN3A	http://amigo.geneontology.org/amigo/term/GO:0001102
Gene Ontology	GO:0030139	endocytic vesicle	2	41	0.228329	IGF2R|ARRB2	http://amigo.geneontology.org/amigo/term/GO:0030139
Gene Ontology	GO:0043547	positive regulation of GTPase activity	5	222	0.228329	DVL2|RAB11FIP2|ARHGAP15|NCKAP1L|RIC8B	http://amigo.geneontology.org/amigo/term/GO:0043547
Gene Ontology	GO:0000045	autophagosome assembly	2	42	0.228329	TMEM173|GABARAP	http://amigo.geneontology.org/amigo/term/GO:0000045
Gene Ontology	GO:0042060	wound healing	2	42	0.228329	ALOX15|EPB41L4B	http://amigo.geneontology.org/amigo/term/GO:0042060
Gene Ontology	GO:0000281	mitotic cytokinesis	2	42	0.228329	PRC1|ROCK2	http://amigo.geneontology.org/amigo/term/GO:0000281
Gene Ontology	GO:0000149	SNARE binding	2	42	0.228329	SEC24A|STX17	http://amigo.geneontology.org/amigo/term/GO:0000149
Gene Ontology	GO:0033631	cell-cell adhesion mediated by integrin	1	6	0.228329	ADAM9	http://amigo.geneontology.org/amigo/term/GO:0033631
Gene Ontology	GO:0060706	cell differentiation involved in embryonic placenta development	1	6	0.228329	STK3	http://amigo.geneontology.org/amigo/term/GO:0060706
Gene Ontology	GO:0060100	positive regulation of phagocytosis, engulfment	1	6	0.228329	NCKAP1L	http://amigo.geneontology.org/amigo/term/GO:0060100
Gene Ontology	GO:0006189	'de novo' IMP biosynthetic process	1	6	0.228329	ADSL	http://amigo.geneontology.org/amigo/term/GO:0006189
Gene Ontology	GO:0002407	dendritic cell chemotaxis	1	6	0.228329	TRPM2	http://amigo.geneontology.org/amigo/term/GO:0002407
Gene Ontology	GO:0051256	mitotic spindle midzone assembly	1	6	0.228329	PRC1	http://amigo.geneontology.org/amigo/term/GO:0051256
Gene Ontology	GO:0005337	nucleoside transmembrane transporter activity	1	6	0.228329	SLC28A1	http://amigo.geneontology.org/amigo/term/GO:0005337
Gene Ontology	GO:0051660	establishment of centrosome localization	1	6	0.228329	CEP83	http://amigo.geneontology.org/amigo/term/GO:0051660
Gene Ontology	GO:1901888	regulation of cell junction assembly	1	6	0.228329	ROCK2	http://amigo.geneontology.org/amigo/term/GO:1901888
Gene Ontology	GO:0002116	semaphorin receptor complex	1	6	0.228329	PLXNC1	http://amigo.geneontology.org/amigo/term/GO:0002116
Gene Ontology	GO:0034440	lipid oxidation	1	6	0.228329	ALOX15	http://amigo.geneontology.org/amigo/term/GO:0034440
Gene Ontology	GO:0035418	protein localization to synapse	1	6	0.228329	BSN	http://amigo.geneontology.org/amigo/term/GO:0035418
Gene Ontology	GO:0047631	ADP-ribose diphosphatase activity	1	6	0.228329	TRPM2	http://amigo.geneontology.org/amigo/term/GO:0047631
Gene Ontology	GO:0042987	amyloid precursor protein catabolic process	1	6	0.228329	BACE1	http://amigo.geneontology.org/amigo/term/GO:0042987
Gene Ontology	GO:0042582	azurophil granule	1	6	0.228329	MPO	http://amigo.geneontology.org/amigo/term/GO:0042582
Gene Ontology	GO:0043304	regulation of mast cell degranulation	1	6	0.228329	LYN	http://amigo.geneontology.org/amigo/term/GO:0043304
Gene Ontology	GO:2000510	positive regulation of dendritic cell chemotaxis	1	6	0.228329	SLAMF1	http://amigo.geneontology.org/amigo/term/GO:2000510
Gene Ontology	GO:0060687	regulation of branching involved in prostate gland morphogenesis	1	6	0.228329	ESR1	http://amigo.geneontology.org/amigo/term/GO:0060687
Gene Ontology	GO:0034991	nuclear meiotic cohesin complex	1	6	0.228329	SMC3	http://amigo.geneontology.org/amigo/term/GO:0034991
Gene Ontology	GO:0030913	paranodal junction assembly	1	6	0.228329	CNTNAP1	http://amigo.geneontology.org/amigo/term/GO:0030913
Gene Ontology	GO:0045141	meiotic telomere clustering	1	6	0.228329	TERB2	http://amigo.geneontology.org/amigo/term/GO:0045141
Gene Ontology	GO:0071257	cellular response to electrical stimulus	1	6	0.228329	GRM1	http://amigo.geneontology.org/amigo/term/GO:0071257
Gene Ontology	GO:0005384	manganese ion transmembrane transporter activity	1	6	0.228329	TRPM2	http://amigo.geneontology.org/amigo/term/GO:0005384
Gene Ontology	GO:0042634	regulation of hair cycle	1	6	0.228329	EPS8L3	http://amigo.geneontology.org/amigo/term/GO:0042634
Gene Ontology	GO:0019395	fatty acid oxidation	1	6	0.228329	ALOX15	http://amigo.geneontology.org/amigo/term/GO:0019395
Gene Ontology	GO:0031442	positive regulation of mRNA 3'-end processing	1	6	0.228329	LEO1	http://amigo.geneontology.org/amigo/term/GO:0031442
Gene Ontology	GO:2000394	positive regulation of lamellipodium morphogenesis	1	6	0.228329	ENPP2	http://amigo.geneontology.org/amigo/term/GO:2000394
Gene Ontology	GO:0003014	renal system process	1	6	0.228329	BCR	http://amigo.geneontology.org/amigo/term/GO:0003014
Gene Ontology	GO:1903140	regulation of establishment of endothelial barrier	1	6	0.228329	ROCK2	http://amigo.geneontology.org/amigo/term/GO:1903140
Gene Ontology	GO:0006171	cAMP biosynthetic process	1	6	0.228329	ADCY4	http://amigo.geneontology.org/amigo/term/GO:0006171
Gene Ontology	GO:0004528	phosphodiesterase I activity	1	6	0.228329	ENPP2	http://amigo.geneontology.org/amigo/term/GO:0004528
Gene Ontology	GO:0002320	lymphoid progenitor cell differentiation	1	6	0.228329	KIT	http://amigo.geneontology.org/amigo/term/GO:0002320
Gene Ontology	GO:0042473	outer ear morphogenesis	1	6	0.228329	EYA1	http://amigo.geneontology.org/amigo/term/GO:0042473
Gene Ontology	GO:0038003	opioid receptor signaling pathway	1	6	0.228329	OPRM1	http://amigo.geneontology.org/amigo/term/GO:0038003
Gene Ontology	GO:2000727	positive regulation of cardiac muscle cell differentiation	1	6	0.228329	ARRB2	http://amigo.geneontology.org/amigo/term/GO:2000727
Gene Ontology	GO:0007379	segment specification	1	6	0.228329	DVL2	http://amigo.geneontology.org/amigo/term/GO:0007379
Gene Ontology	GO:0008420	RNA polymerase II CTD heptapeptide repeat phosphatase activity	1	6	0.228329	CTDSPL2	http://amigo.geneontology.org/amigo/term/GO:0008420
Gene Ontology	GO:0001711	endodermal cell fate commitment	1	6	0.228329	LEO1	http://amigo.geneontology.org/amigo/term/GO:0001711
Gene Ontology	GO:0038166	angiotensin-activated signaling pathway	1	6	0.228329	AHCYL1	http://amigo.geneontology.org/amigo/term/GO:0038166
Gene Ontology	GO:0007197	adenylate cyclase-inhibiting G protein-coupled acetylcholine receptor signaling pathway	1	6	0.228329	OPRM1	http://amigo.geneontology.org/amigo/term/GO:0007197
Gene Ontology	GO:2000320	negative regulation of T-helper 17 cell differentiation	1	6	0.228329	RC3H1	http://amigo.geneontology.org/amigo/term/GO:2000320
Gene Ontology	GO:0016185	synaptic vesicle budding from presynaptic endocytic zone membrane	1	6	0.228329	DNM3	http://amigo.geneontology.org/amigo/term/GO:0016185
Gene Ontology	GO:1902667	regulation of axon guidance	1	6	0.228329	MYCBP2	http://amigo.geneontology.org/amigo/term/GO:1902667
Gene Ontology	GO:0001164	RNA polymerase I core promoter sequence-specific DNA binding	1	6	0.228329	UBTF	http://amigo.geneontology.org/amigo/term/GO:0001164
Gene Ontology	GO:0003374	dynamin family protein polymerization involved in mitochondrial fission	1	6	0.228329	DNM3	http://amigo.geneontology.org/amigo/term/GO:0003374
Gene Ontology	GO:0003779	actin binding	4	158	0.228329	MICAL2|EPS8L3|KLHL20|EPS8	http://amigo.geneontology.org/amigo/term/GO:0003779
Gene Ontology	GO:0016607	nuclear speck	6	299	0.228329	MECOM|FBXL4|DDX46|CASC3|TRIM69|RBM39	http://amigo.geneontology.org/amigo/term/GO:0016607
Gene Ontology	GO:0001917	photoreceptor inner segment	2	43	0.228329	WHRN|DNM3	http://amigo.geneontology.org/amigo/term/GO:0001917
Gene Ontology	GO:0070491	repressing transcription factor binding	2	43	0.228329	NR3C2|ESR1	http://amigo.geneontology.org/amigo/term/GO:0070491
Gene Ontology	GO:0019827	stem cell population maintenance	2	43	0.228329	LEO1|SMC3	http://amigo.geneontology.org/amigo/term/GO:0019827
Gene Ontology	GO:0043087	regulation of GTPase activity	2	43	0.228329	PLXNC1|ARHGAP15	http://amigo.geneontology.org/amigo/term/GO:0043087
Gene Ontology	GO:0005201	extracellular matrix structural constituent	2	44	0.228329	COL8A1|COL23A1	http://amigo.geneontology.org/amigo/term/GO:0005201
Gene Ontology	GO:0004879	nuclear receptor activity	2	44	0.228329	NR3C2|ESR1	http://amigo.geneontology.org/amigo/term/GO:0004879
Gene Ontology	GO:0031532	actin cytoskeleton reorganization	2	44	0.228329	EPS8|KIT	http://amigo.geneontology.org/amigo/term/GO:0031532
Gene Ontology	GO:0004197	cysteine-type endopeptidase activity	2	44	0.228329	USP33|USP20	http://amigo.geneontology.org/amigo/term/GO:0004197
Gene Ontology	GO:0006909	phagocytosis	2	44	0.228329	RAB11FIP2|TM9SF4	http://amigo.geneontology.org/amigo/term/GO:0006909
Gene Ontology	GO:0043524	negative regulation of neuron apoptotic process	3	99	0.228329	GRIK2|BRAF|KRAS	http://amigo.geneontology.org/amigo/term/GO:0043524
Gene Ontology	GO:0032981	mitochondrial respiratory chain complex I assembly	2	45	0.228329	NDUFB2|TMEM126B	http://amigo.geneontology.org/amigo/term/GO:0032981
Gene Ontology	GO:0001503	ossification	2	45	0.228329	ALOX15|CASR	http://amigo.geneontology.org/amigo/term/GO:0001503
Gene Ontology	GO:0050885	neuromuscular process controlling balance	2	45	0.228329	CNTNAP1|BCR	http://amigo.geneontology.org/amigo/term/GO:0050885
Gene Ontology	GO:0000492	box C/D snoRNP assembly	1	7	0.228329	ZNHIT6	http://amigo.geneontology.org/amigo/term/GO:0000492
Gene Ontology	GO:0034498	early endosome to Golgi transport	1	7	0.228329	SNX2	http://amigo.geneontology.org/amigo/term/GO:0034498
Gene Ontology	GO:0050803	regulation of synapse structure or activity	1	7	0.228329	DNM3	http://amigo.geneontology.org/amigo/term/GO:0050803
Gene Ontology	GO:0099078	BORC complex	1	7	0.228329	BORCS5	http://amigo.geneontology.org/amigo/term/GO:0099078
Gene Ontology	GO:0017146	NMDA selective glutamate receptor complex	1	7	0.228329	EPS8	http://amigo.geneontology.org/amigo/term/GO:0017146
Gene Ontology	GO:0006559	L-phenylalanine catabolic process	1	7	0.228329	PAH	http://amigo.geneontology.org/amigo/term/GO:0006559
Gene Ontology	GO:0050775	positive regulation of dendrite morphogenesis	1	7	0.228329	CUX2	http://amigo.geneontology.org/amigo/term/GO:0050775
Gene Ontology	GO:0035773	insulin secretion involved in cellular response to glucose stimulus	1	7	0.228329	RAB11FIP2	http://amigo.geneontology.org/amigo/term/GO:0035773
Gene Ontology	GO:0045039	protein insertion into mitochondrial inner membrane	1	7	0.228329	ROMO1	http://amigo.geneontology.org/amigo/term/GO:0045039
Gene Ontology	GO:0050953	sensory perception of light stimulus	1	7	0.228329	WHRN	http://amigo.geneontology.org/amigo/term/GO:0050953
Gene Ontology	GO:0034638	phosphatidylcholine catabolic process	1	7	0.228329	ENPP2	http://amigo.geneontology.org/amigo/term/GO:0034638
Gene Ontology	GO:0005744	TIM23 mitochondrial import inner membrane translocase complex	1	7	0.228329	ROMO1	http://amigo.geneontology.org/amigo/term/GO:0005744
Gene Ontology	GO:0001841	neural tube formation	1	7	0.228329	STK3	http://amigo.geneontology.org/amigo/term/GO:0001841
Gene Ontology	GO:0001188	RNA polymerase I preinitiation complex assembly	1	7	0.228329	UBTF	http://amigo.geneontology.org/amigo/term/GO:0001188
Gene Ontology	GO:0051481	negative regulation of cytosolic calcium ion concentration	1	7	0.228329	OPRM1	http://amigo.geneontology.org/amigo/term/GO:0051481
Gene Ontology	GO:0044306	neuron projection terminus	1	7	0.228329	BSN	http://amigo.geneontology.org/amigo/term/GO:0044306
Gene Ontology	GO:0099072	regulation of postsynaptic membrane neurotransmitter receptor levels	1	7	0.228329	EPS8	http://amigo.geneontology.org/amigo/term/GO:0099072
Gene Ontology	GO:2000096	positive regulation of Wnt signaling pathway, planar cell polarity pathway	1	7	0.228329	ANKRD6	http://amigo.geneontology.org/amigo/term/GO:2000096
Gene Ontology	GO:0090647	modulation of age-related behavioral decline	1	7	0.228329	GRM5	http://amigo.geneontology.org/amigo/term/GO:0090647
Gene Ontology	GO:2001241	positive regulation of extrinsic apoptotic signaling pathway in absence of ligand	1	7	0.228329	CTNNA1	http://amigo.geneontology.org/amigo/term/GO:2001241
Gene Ontology	GO:0045656	negative regulation of monocyte differentiation	1	7	0.228329	CDK6	http://amigo.geneontology.org/amigo/term/GO:0045656
Gene Ontology	GO:0005915	zonula adherens	1	7	0.228329	CTNNA1	http://amigo.geneontology.org/amigo/term/GO:0005915
Gene Ontology	GO:0045503	dynein light chain binding	1	7	0.228329	DYNC1I1	http://amigo.geneontology.org/amigo/term/GO:0045503
Gene Ontology	GO:1901799	negative regulation of proteasomal protein catabolic process	1	7	0.228329	USP19	http://amigo.geneontology.org/amigo/term/GO:1901799
Gene Ontology	GO:0098693	regulation of synaptic vesicle cycle	1	7	0.228329	BSN	http://amigo.geneontology.org/amigo/term/GO:0098693
Gene Ontology	GO:0008209	androgen metabolic process	1	7	0.228329	ESR1	http://amigo.geneontology.org/amigo/term/GO:0008209
Gene Ontology	GO:0002031	G protein-coupled receptor internalization	1	7	0.228329	ARRB2	http://amigo.geneontology.org/amigo/term/GO:0002031
Gene Ontology	GO:0070100	negative regulation of chemokine-mediated signaling pathway	1	7	0.228329	SH2B3	http://amigo.geneontology.org/amigo/term/GO:0070100
Gene Ontology	GO:0048598	embryonic morphogenesis	1	7	0.228329	ROCK2	http://amigo.geneontology.org/amigo/term/GO:0048598
Gene Ontology	GO:0070838	divalent metal ion transport	1	7	0.228329	TRPM2	http://amigo.geneontology.org/amigo/term/GO:0070838
Gene Ontology	GO:0070761	pre-snoRNP complex	1	7	0.228329	ZNHIT6	http://amigo.geneontology.org/amigo/term/GO:0070761
Gene Ontology	GO:1901642	nucleoside transmembrane transport	1	7	0.228329	SLC28A1	http://amigo.geneontology.org/amigo/term/GO:1901642
Gene Ontology	GO:0071354	cellular response to interleukin-6	1	7	0.228329	ST3GAL6	http://amigo.geneontology.org/amigo/term/GO:0071354
Gene Ontology	GO:0090330	regulation of platelet aggregation	1	7	0.228329	LYN	http://amigo.geneontology.org/amigo/term/GO:0090330
Gene Ontology	GO:0000828	inositol hexakisphosphate kinase activity	1	7	0.228329	IP6K1	http://amigo.geneontology.org/amigo/term/GO:0000828
Gene Ontology	GO:0036128	CatSper complex	1	7	0.228329	CATSPER3	http://amigo.geneontology.org/amigo/term/GO:0036128
Gene Ontology	GO:0010863	positive regulation of phospholipase C activity	1	7	0.228329	ESR1	http://amigo.geneontology.org/amigo/term/GO:0010863
Gene Ontology	GO:0016593	Cdc73/Paf1 complex	1	7	0.228329	LEO1	http://amigo.geneontology.org/amigo/term/GO:0016593
Gene Ontology	GO:0045588	positive regulation of gamma-delta T cell differentiation	1	7	0.228329	NCKAP1L	http://amigo.geneontology.org/amigo/term/GO:0045588
Gene Ontology	GO:0030516	regulation of axon extension	1	7	0.228329	SIN3A	http://amigo.geneontology.org/amigo/term/GO:0030516
Gene Ontology	GO:0051694	pointed-end actin filament capping	1	7	0.228329	TMOD3	http://amigo.geneontology.org/amigo/term/GO:0051694
Gene Ontology	GO:0006388	tRNA splicing, via endonucleolytic cleavage and ligation	1	7	0.228329	CLP1	http://amigo.geneontology.org/amigo/term/GO:0006388
Gene Ontology	GO:0043194	axon initial segment	1	7	0.228329	TRIM46	http://amigo.geneontology.org/amigo/term/GO:0043194
Gene Ontology	GO:0043297	apical junction assembly	1	7	0.228329	CTNNA1	http://amigo.geneontology.org/amigo/term/GO:0043297
Gene Ontology	GO:0043951	negative regulation of cAMP-mediated signaling	1	7	0.228329	OPRM1	http://amigo.geneontology.org/amigo/term/GO:0043951
Gene Ontology	GO:0016591	RNA polymerase II, holoenzyme	1	7	0.228329	RPRD1A	http://amigo.geneontology.org/amigo/term/GO:0016591
Gene Ontology	GO:0070938	contractile ring	1	7	0.228329	PRC1	http://amigo.geneontology.org/amigo/term/GO:0070938
Gene Ontology	GO:0010669	epithelial structure maintenance	1	7	0.228329	LDB2	http://amigo.geneontology.org/amigo/term/GO:0010669
Gene Ontology	GO:0039536	negative regulation of RIG-I signaling pathway	1	7	0.228329	NLRX1	http://amigo.geneontology.org/amigo/term/GO:0039536
Gene Ontology	GO:0003743	translation initiation factor activity	2	46	0.229882	EIF3J|EIF6	http://amigo.geneontology.org/amigo/term/GO:0003743
Gene Ontology	GO:0005681	spliceosomal complex	2	46	0.229882	C11H9orf78|AQR	http://amigo.geneontology.org/amigo/term/GO:0005681
Gene Ontology	GO:0046854	phosphatidylinositol phosphorylation	2	46	0.229882	TTC7B|IP6K1	http://amigo.geneontology.org/amigo/term/GO:0046854
Gene Ontology	GO:0005814	centriole	3	102	0.229882	CEP83|CNTLN|AKNA	http://amigo.geneontology.org/amigo/term/GO:0005814
Gene Ontology	GO:0050804	modulation of chemical synaptic transmission	2	47	0.229882	GRIK2|BCR	http://amigo.geneontology.org/amigo/term/GO:0050804
Gene Ontology	GO:0005667	transcription regulator complex	4	168	0.229882	LDB2|DACH1|PITX1|ZFHX3	http://amigo.geneontology.org/amigo/term/GO:0005667
Gene Ontology	GO:0051965	positive regulation of synapse assembly	2	48	0.229882	CUX2|ADGRB2	http://amigo.geneontology.org/amigo/term/GO:0051965
Gene Ontology	GO:0060395	SMAD protein signal transduction	2	48	0.229882	JADE2|GDF6	http://amigo.geneontology.org/amigo/term/GO:0060395
Gene Ontology	GO:0021952	central nervous system projection neuron axonogenesis	1	8	0.229882	MYCBP2	http://amigo.geneontology.org/amigo/term/GO:0021952
Gene Ontology	GO:0030414	peptidase inhibitor activity	1	8	0.229882	PI16	http://amigo.geneontology.org/amigo/term/GO:0030414
Gene Ontology	GO:0033270	paranode region of axon	1	8	0.229882	CNTNAP1	http://amigo.geneontology.org/amigo/term/GO:0033270
Gene Ontology	GO:0008373	sialyltransferase activity	1	8	0.229882	ST3GAL6	http://amigo.geneontology.org/amigo/term/GO:0008373
Gene Ontology	GO:0097038	perinuclear endoplasmic reticulum	1	8	0.229882	OSBPL3	http://amigo.geneontology.org/amigo/term/GO:0097038
Gene Ontology	GO:0015279	store-operated calcium channel activity	1	8	0.229882	TRPC4	http://amigo.geneontology.org/amigo/term/GO:0015279
Gene Ontology	GO:0048846	axon extension involved in axon guidance	1	8	0.229882	ALCAM	http://amigo.geneontology.org/amigo/term/GO:0048846
Gene Ontology	GO:0035108	limb morphogenesis	1	8	0.229882	BMPR1B	http://amigo.geneontology.org/amigo/term/GO:0035108
Gene Ontology	GO:0007168	receptor guanylyl cyclase signaling pathway	1	8	0.229882	PDZD3	http://amigo.geneontology.org/amigo/term/GO:0007168
Gene Ontology	GO:0097284	hepatocyte apoptotic process	1	8	0.229882	STK3	http://amigo.geneontology.org/amigo/term/GO:0097284
Gene Ontology	GO:0097067	cellular response to thyroid hormone stimulus	1	8	0.229882	KIT	http://amigo.geneontology.org/amigo/term/GO:0097067
Gene Ontology	GO:0001895	retina homeostasis	1	8	0.229882	WHRN	http://amigo.geneontology.org/amigo/term/GO:0001895
Gene Ontology	GO:0060068	vagina development	1	8	0.229882	ESR1	http://amigo.geneontology.org/amigo/term/GO:0060068
Gene Ontology	GO:0043116	negative regulation of vascular permeability	1	8	0.229882	PDE3A	http://amigo.geneontology.org/amigo/term/GO:0043116
Gene Ontology	GO:0005641	nuclear envelope lumen	1	8	0.229882	IGF2R	http://amigo.geneontology.org/amigo/term/GO:0005641
Gene Ontology	GO:0006646	phosphatidylethanolamine biosynthetic process	1	8	0.229882	ALOX15	http://amigo.geneontology.org/amigo/term/GO:0006646
Gene Ontology	GO:1990459	transferrin receptor binding	1	8	0.229882	SNX2	http://amigo.geneontology.org/amigo/term/GO:1990459
Gene Ontology	GO:0006024	glycosaminoglycan biosynthetic process	1	8	0.229882	XYLT1	http://amigo.geneontology.org/amigo/term/GO:0006024
Gene Ontology	GO:0051122	hepoxilin biosynthetic process	1	8	0.229882	ALOX15	http://amigo.geneontology.org/amigo/term/GO:0051122
Gene Ontology	GO:0008532	N-acetyllactosaminide beta-1,3-N-acetylglucosaminyltransferase activity	1	8	0.229882	B3GNT6	http://amigo.geneontology.org/amigo/term/GO:0008532
Gene Ontology	GO:0035195	gene silencing by miRNA	1	8	0.229882	EIF6	http://amigo.geneontology.org/amigo/term/GO:0035195
Gene Ontology	GO:0030247	polysaccharide binding	1	8	0.229882	ENPP2	http://amigo.geneontology.org/amigo/term/GO:0030247
Gene Ontology	GO:0043651	linoleic acid metabolic process	1	8	0.229882	ALOX15	http://amigo.geneontology.org/amigo/term/GO:0043651
Gene Ontology	GO:0045899	positive regulation of RNA polymerase II transcription preinitiation complex assembly	1	8	0.229882	ESR1	http://amigo.geneontology.org/amigo/term/GO:0045899
Gene Ontology	GO:2000279	negative regulation of DNA biosynthetic process	1	8	0.229882	DACH1	http://amigo.geneontology.org/amigo/term/GO:2000279
Gene Ontology	GO:0003823	antigen binding	1	8	0.229882	CD48	http://amigo.geneontology.org/amigo/term/GO:0003823
Gene Ontology	GO:0002091	negative regulation of receptor internalization	1	8	0.229882	ATXN2	http://amigo.geneontology.org/amigo/term/GO:0002091
Gene Ontology	GO:1903799	negative regulation of production of miRNAs involved in gene silencing by miRNA	1	8	0.229882	ESR1	http://amigo.geneontology.org/amigo/term/GO:1903799
Gene Ontology	GO:0016580	Sin3 complex	1	8	0.229882	SIN3A	http://amigo.geneontology.org/amigo/term/GO:0016580
Gene Ontology	GO:0015248	sterol transporter activity	1	8	0.229882	OSBPL3	http://amigo.geneontology.org/amigo/term/GO:0015248
Gene Ontology	GO:0090527	actin filament reorganization	1	8	0.229882	EFS	http://amigo.geneontology.org/amigo/term/GO:0090527
Gene Ontology	GO:0010944	negative regulation of transcription by competitive promoter binding	1	8	0.229882	DACH1	http://amigo.geneontology.org/amigo/term/GO:0010944
Gene Ontology	GO:0050650	chondroitin sulfate proteoglycan biosynthetic process	1	8	0.229882	XYLT1	http://amigo.geneontology.org/amigo/term/GO:0050650
Gene Ontology	GO:0010458	exit from mitosis	1	8	0.229882	EPS8	http://amigo.geneontology.org/amigo/term/GO:0010458
Gene Ontology	GO:0018024	histone-lysine N-methyltransferase activity	1	8	0.229882	EZH1	http://amigo.geneontology.org/amigo/term/GO:0018024
Gene Ontology	GO:0039694	viral RNA genome replication	1	8	0.229882	ROCK2	http://amigo.geneontology.org/amigo/term/GO:0039694
Gene Ontology	GO:0048513	animal organ development	1	8	0.229882	NRG2	http://amigo.geneontology.org/amigo/term/GO:0048513
Gene Ontology	GO:0042053	regulation of dopamine metabolic process	1	8	0.229882	PDE1B	http://amigo.geneontology.org/amigo/term/GO:0042053
Gene Ontology	GO:0032695	negative regulation of interleukin-12 production	1	8	0.229882	ARRB2	http://amigo.geneontology.org/amigo/term/GO:0032695
Gene Ontology	GO:0042754	negative regulation of circadian rhythm	1	8	0.229882	SIN3A	http://amigo.geneontology.org/amigo/term/GO:0042754
Gene Ontology	GO:0097539	ciliary transition fiber	1	8	0.229882	CEP83	http://amigo.geneontology.org/amigo/term/GO:0097539
Gene Ontology	GO:0043422	protein kinase B binding	1	8	0.229882	ARRB2	http://amigo.geneontology.org/amigo/term/GO:0043422
Gene Ontology	GO:0070936	protein K48-linked ubiquitination	2	49	0.229986	UBE2Q2|UBE2D2	http://amigo.geneontology.org/amigo/term/GO:0070936
Gene Ontology	GO:0009267	cellular response to starvation	2	49	0.229986	FBXO22|USP33	http://amigo.geneontology.org/amigo/term/GO:0009267
Gene Ontology	GO:0016579	protein deubiquitination	2	51	0.229986	USP33|USP20	http://amigo.geneontology.org/amigo/term/GO:0016579
Gene Ontology	GO:1901224	positive regulation of NIK/NF-kappaB signaling	2	51	0.229986	RC3H1|NR3C2	http://amigo.geneontology.org/amigo/term/GO:1901224
Gene Ontology	GO:0046621	negative regulation of organ growth	1	9	0.229986	STK3	http://amigo.geneontology.org/amigo/term/GO:0046621
Gene Ontology	GO:0061024	membrane organization	1	9	0.229986	SAR1B	http://amigo.geneontology.org/amigo/term/GO:0061024
Gene Ontology	GO:0030311	poly-N-acetyllactosamine biosynthetic process	1	9	0.229986	B3GNT6	http://amigo.geneontology.org/amigo/term/GO:0030311
Gene Ontology	GO:0034374	low-density lipoprotein particle remodeling	1	9	0.229986	MPO	http://amigo.geneontology.org/amigo/term/GO:0034374
Gene Ontology	GO:0046328	regulation of JNK cascade	1	9	0.229986	MAGI3	http://amigo.geneontology.org/amigo/term/GO:0046328
Gene Ontology	GO:0043303	mast cell degranulation	1	9	0.229986	KIT	http://amigo.geneontology.org/amigo/term/GO:0043303
Gene Ontology	GO:0042101	T cell receptor complex	1	9	0.229986	ALCAM	http://amigo.geneontology.org/amigo/term/GO:0042101
Gene Ontology	GO:0006895	Golgi to endosome transport	1	9	0.229986	KLHL20	http://amigo.geneontology.org/amigo/term/GO:0006895
Gene Ontology	GO:0033523	histone H2B ubiquitination	1	9	0.229986	LEO1	http://amigo.geneontology.org/amigo/term/GO:0033523
Gene Ontology	GO:0034713	type I transforming growth factor beta receptor binding	1	9	0.229986	SNX6	http://amigo.geneontology.org/amigo/term/GO:0034713
Gene Ontology	GO:0050673	epithelial cell proliferation	1	9	0.229986	COL8A1	http://amigo.geneontology.org/amigo/term/GO:0050673
Gene Ontology	GO:1901612	cardiolipin binding	1	9	0.229986	ATP8B1	http://amigo.geneontology.org/amigo/term/GO:1901612
Gene Ontology	GO:0015012	heparan sulfate proteoglycan biosynthetic process	1	9	0.229986	XYLT1	http://amigo.geneontology.org/amigo/term/GO:0015012
Gene Ontology	GO:0048489	synaptic vesicle transport	1	9	0.229986	SPG11	http://amigo.geneontology.org/amigo/term/GO:0048489
Gene Ontology	GO:0071421	manganese ion transmembrane transport	1	9	0.229986	TRPM2	http://amigo.geneontology.org/amigo/term/GO:0071421
Gene Ontology	GO:0050801	ion homeostasis	1	9	0.229986	SLC4A4	http://amigo.geneontology.org/amigo/term/GO:0050801
Gene Ontology	GO:0061003	positive regulation of dendritic spine morphogenesis	1	9	0.229986	CUX2	http://amigo.geneontology.org/amigo/term/GO:0061003
Gene Ontology	GO:0004114	3',5'-cyclic-nucleotide phosphodiesterase activity	1	9	0.229986	PDE1B	http://amigo.geneontology.org/amigo/term/GO:0004114
Gene Ontology	GO:0043023	ribosomal large subunit binding	1	9	0.229986	EIF6	http://amigo.geneontology.org/amigo/term/GO:0043023
Gene Ontology	GO:0005068	transmembrane receptor protein tyrosine kinase adaptor activity	1	9	0.229986	SH2B3	http://amigo.geneontology.org/amigo/term/GO:0005068
Gene Ontology	GO:0046007	negative regulation of activated T cell proliferation	1	9	0.229986	RC3H1	http://amigo.geneontology.org/amigo/term/GO:0046007
Gene Ontology	GO:0016600	flotillin complex	1	9	0.229986	CTNNA1	http://amigo.geneontology.org/amigo/term/GO:0016600
Gene Ontology	GO:0017154	semaphorin receptor activity	1	9	0.229986	PLXNC1	http://amigo.geneontology.org/amigo/term/GO:0017154
Gene Ontology	GO:2001224	positive regulation of neuron migration	1	9	0.229986	ZNF609	http://amigo.geneontology.org/amigo/term/GO:2001224
Gene Ontology	GO:0036376	sodium ion export across plasma membrane	1	9	0.229986	SLC4A4	http://amigo.geneontology.org/amigo/term/GO:0036376
Gene Ontology	GO:0006110	regulation of glycolytic process	1	9	0.229986	EIF6	http://amigo.geneontology.org/amigo/term/GO:0006110
Gene Ontology	GO:0004527	exonuclease activity	1	9	0.229986	REXO5	http://amigo.geneontology.org/amigo/term/GO:0004527
Gene Ontology	GO:0035591	signaling adaptor activity	1	9	0.229986	EPS8	http://amigo.geneontology.org/amigo/term/GO:0035591
Gene Ontology	GO:2000678	negative regulation of transcription regulatory region DNA binding	1	9	0.229986	SIN3A	http://amigo.geneontology.org/amigo/term/GO:2000678
Gene Ontology	GO:0060765	regulation of androgen receptor signaling pathway	1	9	0.229986	ARRB2	http://amigo.geneontology.org/amigo/term/GO:0060765
Gene Ontology	GO:0019372	lipoxygenase pathway	1	9	0.229986	ALOX15	http://amigo.geneontology.org/amigo/term/GO:0019372
Gene Ontology	GO:0045824	negative regulation of innate immune response	1	9	0.229986	NLRX1	http://amigo.geneontology.org/amigo/term/GO:0045824
Gene Ontology	GO:0004115	3',5'-cyclic-AMP phosphodiesterase activity	1	9	0.229986	PDE1B	http://amigo.geneontology.org/amigo/term/GO:0004115
Gene Ontology	GO:0071006	U2-type catalytic step 1 spliceosome	1	9	0.229986	CASC3	http://amigo.geneontology.org/amigo/term/GO:0071006
Gene Ontology	GO:0032958	inositol phosphate biosynthetic process	1	9	0.229986	IP6K1	http://amigo.geneontology.org/amigo/term/GO:0032958
Gene Ontology	GO:0035640	exploration behavior	1	9	0.229986	KMT2A	http://amigo.geneontology.org/amigo/term/GO:0035640
Gene Ontology	GO:0010457	centriole-centriole cohesion	1	9	0.229986	CNTLN	http://amigo.geneontology.org/amigo/term/GO:0010457
Gene Ontology	GO:1902287	semaphorin-plexin signaling pathway involved in axon guidance	1	9	0.229986	PLXNC1	http://amigo.geneontology.org/amigo/term/GO:1902287
Gene Ontology	GO:2000310	regulation of NMDA receptor activity	1	9	0.229986	OPRM1	http://amigo.geneontology.org/amigo/term/GO:2000310
Gene Ontology	GO:0034703	cation channel complex	1	9	0.229986	TRPC4	http://amigo.geneontology.org/amigo/term/GO:0034703
Gene Ontology	GO:0050707	regulation of cytokine secretion	1	9	0.229986	LYN	http://amigo.geneontology.org/amigo/term/GO:0050707
Gene Ontology	GO:0050806	positive regulation of synaptic transmission	1	9	0.229986	GRIK2	http://amigo.geneontology.org/amigo/term/GO:0050806
Gene Ontology	GO:0042629	-	1	9	0.229986	KIT	http://amigo.geneontology.org/amigo/term/GO:0042629
Gene Ontology	GO:0051146	striated muscle cell differentiation	1	9	0.229986	KRAS	http://amigo.geneontology.org/amigo/term/GO:0051146
Gene Ontology	GO:0032228	regulation of synaptic transmission, GABAergic	1	9	0.229986	KRAS	http://amigo.geneontology.org/amigo/term/GO:0032228
Gene Ontology	GO:0090277	positive regulation of peptide hormone secretion	1	9	0.229986	ILDR1	http://amigo.geneontology.org/amigo/term/GO:0090277
Gene Ontology	GO:0008584	male gonad development	2	52	0.229986	KIT|ESR1	http://amigo.geneontology.org/amigo/term/GO:0008584
Gene Ontology	GO:0001669	acrosomal vesicle	2	52	0.229986	CFAP65|CATSPER3	http://amigo.geneontology.org/amigo/term/GO:0001669
Gene Ontology	GO:0060090	molecular adaptor activity	2	52	0.229986	MAGI3|ARRB2	http://amigo.geneontology.org/amigo/term/GO:0060090
Gene Ontology	GO:0046330	positive regulation of JNK cascade	2	52	0.229986	ANKRD6|STK3	http://amigo.geneontology.org/amigo/term/GO:0046330
Gene Ontology	GO:0000398	mRNA splicing, via spliceosome	3	112	0.231014	CASC3|DDX46|AQR	http://amigo.geneontology.org/amigo/term/GO:0000398
Gene Ontology	GO:0019005	SCF ubiquitin ligase complex	2	53	0.231014	FBXL3|FBXL4	http://amigo.geneontology.org/amigo/term/GO:0019005
Gene Ontology	GO:0030170	pyridoxal phosphate binding	2	53	0.231014	NFS1|KYNU	http://amigo.geneontology.org/amigo/term/GO:0030170
Gene Ontology	GO:0072659	protein localization to plasma membrane	3	114	0.231014	PDZD3|TTC7B|ROCK2	http://amigo.geneontology.org/amigo/term/GO:0072659
Gene Ontology	GO:0032587	ruffle membrane	2	54	0.231014	EPS8L3|EPS8	http://amigo.geneontology.org/amigo/term/GO:0032587
Gene Ontology	GO:0051117	ATPase binding	2	54	0.231014	ZNHIT6|ESR1	http://amigo.geneontology.org/amigo/term/GO:0051117
Gene Ontology	GO:0043204	perikaryon	2	54	0.231014	OPRM1|CTNND2	http://amigo.geneontology.org/amigo/term/GO:0043204
Gene Ontology	GO:0043066	negative regulation of apoptotic process	5	256	0.231014	BABAM2|ASNS|NCKAP1L|KLHL20|SIN3A	http://amigo.geneontology.org/amigo/term/GO:0043066
Gene Ontology	GO:0051276	chromosome organization	1	10	0.231014	SMC3	http://amigo.geneontology.org/amigo/term/GO:0051276
Gene Ontology	GO:0098703	calcium ion import across plasma membrane	1	10	0.231014	TRPM2	http://amigo.geneontology.org/amigo/term/GO:0098703
Gene Ontology	GO:0032688	negative regulation of interferon-beta production	1	10	0.231014	NLRX1	http://amigo.geneontology.org/amigo/term/GO:0032688
Gene Ontology	GO:0017166	vinculin binding	1	10	0.231014	CTNNA1	http://amigo.geneontology.org/amigo/term/GO:0017166
Gene Ontology	GO:0009314	response to radiation	1	10	0.231014	KIT	http://amigo.geneontology.org/amigo/term/GO:0009314
Gene Ontology	GO:0050811	GABA receptor binding	1	10	0.231014	GABARAP	http://amigo.geneontology.org/amigo/term/GO:0050811
Gene Ontology	GO:0042119	neutrophil activation	1	10	0.231014	KMT2E	http://amigo.geneontology.org/amigo/term/GO:0042119
Gene Ontology	GO:0007212	dopamine receptor signaling pathway	1	10	0.231014	KLF16	http://amigo.geneontology.org/amigo/term/GO:0007212
Gene Ontology	GO:0019430	removal of superoxide radicals	1	10	0.231014	MPO	http://amigo.geneontology.org/amigo/term/GO:0019430
Gene Ontology	GO:0051924	regulation of calcium ion transport	1	10	0.231014	CASR	http://amigo.geneontology.org/amigo/term/GO:0051924
Gene Ontology	GO:0001967	suckling behavior	1	10	0.231014	DACH1	http://amigo.geneontology.org/amigo/term/GO:0001967
Gene Ontology	GO:0060080	inhibitory postsynaptic potential	1	10	0.231014	GRIK2	http://amigo.geneontology.org/amigo/term/GO:0060080
Gene Ontology	GO:0022851	GABA-gated chloride ion channel activity	1	10	0.231014	GABRB1	http://amigo.geneontology.org/amigo/term/GO:0022851
Gene Ontology	GO:0061709	reticulophagy	1	10	0.231014	TMEM173	http://amigo.geneontology.org/amigo/term/GO:0061709
Gene Ontology	GO:0045616	regulation of keratinocyte differentiation	1	10	0.231014	ROCK2	http://amigo.geneontology.org/amigo/term/GO:0045616
Gene Ontology	GO:0019227	neuronal action potential propagation	1	10	0.231014	CNTNAP1	http://amigo.geneontology.org/amigo/term/GO:0019227
Gene Ontology	GO:0007064	mitotic sister chromatid cohesion	1	10	0.231014	PDS5B	http://amigo.geneontology.org/amigo/term/GO:0007064
Gene Ontology	GO:0047555	3',5'-cyclic-GMP phosphodiesterase activity	1	10	0.231014	PDE1B	http://amigo.geneontology.org/amigo/term/GO:0047555
Gene Ontology	GO:0045295	gamma-catenin binding	1	10	0.231014	CTNNA1	http://amigo.geneontology.org/amigo/term/GO:0045295
Gene Ontology	GO:0023014	signal transduction by protein phosphorylation	1	10	0.231014	STK3	http://amigo.geneontology.org/amigo/term/GO:0023014
Gene Ontology	GO:0033628	regulation of cell adhesion mediated by integrin	1	10	0.231014	LYN	http://amigo.geneontology.org/amigo/term/GO:0033628
Gene Ontology	GO:0008206	bile acid metabolic process	1	10	0.231014	ATP8B1	http://amigo.geneontology.org/amigo/term/GO:0008206
Gene Ontology	GO:0045580	regulation of T cell differentiation	1	10	0.231014	BRAF	http://amigo.geneontology.org/amigo/term/GO:0045580
Gene Ontology	GO:0016229	steroid dehydrogenase activity	1	10	0.231014	HSD17B11	http://amigo.geneontology.org/amigo/term/GO:0016229
Gene Ontology	GO:0042532	negative regulation of tyrosine phosphorylation of STAT protein	1	10	0.231014	SH2B3	http://amigo.geneontology.org/amigo/term/GO:0042532
Gene Ontology	GO:0097011	cellular response to granulocyte macrophage colony-stimulating factor stimulus	1	10	0.231014	PDE1B	http://amigo.geneontology.org/amigo/term/GO:0097011
Gene Ontology	GO:0006995	cellular response to nitrogen starvation	1	10	0.231014	GABARAP	http://amigo.geneontology.org/amigo/term/GO:0006995
Gene Ontology	GO:0051279	regulation of release of sequestered calcium ion into cytosol	1	10	0.231014	LYN	http://amigo.geneontology.org/amigo/term/GO:0051279
Gene Ontology	GO:0032968	positive regulation of transcription elongation from RNA polymerase II promoter	1	10	0.231014	LEO1	http://amigo.geneontology.org/amigo/term/GO:0032968
Gene Ontology	GO:0018026	peptidyl-lysine monomethylation	1	10	0.231014	KMT2A	http://amigo.geneontology.org/amigo/term/GO:0018026
Gene Ontology	GO:0007041	lysosomal transport	1	10	0.231014	IGF2R	http://amigo.geneontology.org/amigo/term/GO:0007041
Gene Ontology	GO:0030042	actin filament depolymerization	1	10	0.231014	MICAL2	http://amigo.geneontology.org/amigo/term/GO:0030042
Gene Ontology	GO:0012507	ER to Golgi transport vesicle membrane	1	10	0.231014	STX17	http://amigo.geneontology.org/amigo/term/GO:0012507
Gene Ontology	GO:0001094	TFIID-class transcription factor complex binding	1	10	0.231014	ZNHIT6	http://amigo.geneontology.org/amigo/term/GO:0001094
Gene Ontology	GO:0006828	manganese ion transport	1	10	0.231014	TRPC4	http://amigo.geneontology.org/amigo/term/GO:0006828
Gene Ontology	GO:0034452	dynactin binding	1	10	0.231014	SNX6	http://amigo.geneontology.org/amigo/term/GO:0034452
Gene Ontology	GO:0032700	negative regulation of interleukin-17 production	1	10	0.231014	NCKAP1L	http://amigo.geneontology.org/amigo/term/GO:0032700
Gene Ontology	GO:0005875	microtubule associated complex	1	10	0.231014	GABARAP	http://amigo.geneontology.org/amigo/term/GO:0005875
Gene Ontology	GO:0015031	protein transport	4	184	0.231014	SIL1|ARRB2|KLHL20|GABARAP	http://amigo.geneontology.org/amigo/term/GO:0015031
Gene Ontology	GO:0045666	positive regulation of neuron differentiation	2	55	0.231014	GDF6|SIN3A	http://amigo.geneontology.org/amigo/term/GO:0045666
Gene Ontology	GO:0032922	circadian regulation of gene expression	2	55	0.231014	KMT2A|MYCBP2	http://amigo.geneontology.org/amigo/term/GO:0032922
Gene Ontology	GO:0042147	retrograde transport, endosome to Golgi	2	55	0.231014	SNX2|SNX6	http://amigo.geneontology.org/amigo/term/GO:0042147
Gene Ontology	GO:0003700	DNA-binding transcription factor activity	5	258	0.231498	HOXC9|NR3C2|FOXP2|MECOM|SIN3A	http://amigo.geneontology.org/amigo/term/GO:0003700
Gene Ontology	GO:0000978	RNA polymerase II cis-regulatory region sequence-specific DNA binding	9	581	0.23274	HOXC9|NR3C2|KLF16|AKNA|ZNF319|NFYB|CUX2|DACH1|PITX1	http://amigo.geneontology.org/amigo/term/GO:0000978
Gene Ontology	GO:0030509	BMP signaling pathway	2	57	0.234151	BMPR1B|GDF6	http://amigo.geneontology.org/amigo/term/GO:0030509
Gene Ontology	GO:0006935	chemotaxis	2	57	0.234151	ENPP2|ECSCR	http://amigo.geneontology.org/amigo/term/GO:0006935
Gene Ontology	GO:0045171	intercellular bridge	2	57	0.234151	PRC1|USB1	http://amigo.geneontology.org/amigo/term/GO:0045171
Gene Ontology	GO:0007179	transforming growth factor beta receptor signaling pathway	2	57	0.234151	ARRB2|ADAM9	http://amigo.geneontology.org/amigo/term/GO:0007179
Gene Ontology	GO:0030433	ubiquitin-dependent ERAD pathway	2	57	0.234151	USP19|DNAJC18	http://amigo.geneontology.org/amigo/term/GO:0030433
Gene Ontology	GO:0003723	RNA binding	7	422	0.234151	SCAF4|AQR|RBM39|CASC3|REXO5|EYA1|ATXN2	http://amigo.geneontology.org/amigo/term/GO:0003723
Gene Ontology	GO:0031314	extrinsic component of mitochondrial inner membrane	1	11	0.234151	COQ3	http://amigo.geneontology.org/amigo/term/GO:0031314
Gene Ontology	GO:0007191	adenylate cyclase-activating dopamine receptor signaling pathway	1	11	0.234151	OPRM1	http://amigo.geneontology.org/amigo/term/GO:0007191
Gene Ontology	GO:0003323	type B pancreatic cell development	1	11	0.234151	CDK6	http://amigo.geneontology.org/amigo/term/GO:0003323
Gene Ontology	GO:0010466	negative regulation of peptidase activity	1	11	0.234151	PI16	http://amigo.geneontology.org/amigo/term/GO:0010466
Gene Ontology	GO:0021895	cerebral cortex neuron differentiation	1	11	0.234151	SIN3A	http://amigo.geneontology.org/amigo/term/GO:0021895
Gene Ontology	GO:0006939	smooth muscle contraction	1	11	0.234151	ROCK2	http://amigo.geneontology.org/amigo/term/GO:0006939
Gene Ontology	GO:0031098	stress-activated protein kinase signaling cascade	1	11	0.234151	STK3	http://amigo.geneontology.org/amigo/term/GO:0031098
Gene Ontology	GO:0016486	peptide hormone processing	1	11	0.234151	SCG5	http://amigo.geneontology.org/amigo/term/GO:0016486
Gene Ontology	GO:0017160	Ral GTPase binding	1	11	0.234151	USP33	http://amigo.geneontology.org/amigo/term/GO:0017160
Gene Ontology	GO:0071391	cellular response to estrogen stimulus	1	11	0.234151	ESR1	http://amigo.geneontology.org/amigo/term/GO:0071391
Gene Ontology	GO:0006071	glycerol metabolic process	1	11	0.234151	COQ3	http://amigo.geneontology.org/amigo/term/GO:0006071
Gene Ontology	GO:0090110	COPII-coated vesicle cargo loading	1	11	0.234151	SEC24A	http://amigo.geneontology.org/amigo/term/GO:0090110
Gene Ontology	GO:0090136	epithelial cell-cell adhesion	1	11	0.234151	CTNNA1	http://amigo.geneontology.org/amigo/term/GO:0090136
Gene Ontology	GO:0009395	phospholipid catabolic process	1	11	0.234151	ENPP2	http://amigo.geneontology.org/amigo/term/GO:0009395
Gene Ontology	GO:0010765	positive regulation of sodium ion transport	1	11	0.234151	AHCYL1	http://amigo.geneontology.org/amigo/term/GO:0010765
Gene Ontology	GO:0016597	amino acid binding	1	11	0.234151	CASR	http://amigo.geneontology.org/amigo/term/GO:0016597
Gene Ontology	GO:0034142	toll-like receptor 4 signaling pathway	1	11	0.234151	LYN	http://amigo.geneontology.org/amigo/term/GO:0034142
Gene Ontology	GO:0035613	RNA stem-loop binding	1	11	0.234151	RC3H1	http://amigo.geneontology.org/amigo/term/GO:0035613
Gene Ontology	GO:0071539	protein localization to centrosome	1	11	0.234151	CEP83	http://amigo.geneontology.org/amigo/term/GO:0071539
Gene Ontology	GO:0030897	HOPS complex	1	11	0.234151	STX17	http://amigo.geneontology.org/amigo/term/GO:0030897
Gene Ontology	GO:0000460	maturation of 5.8S rRNA	1	11	0.234151	EIF6	http://amigo.geneontology.org/amigo/term/GO:0000460
Gene Ontology	GO:0032691	negative regulation of interleukin-1 beta production	1	11	0.234151	ARRB2	http://amigo.geneontology.org/amigo/term/GO:0032691
Gene Ontology	GO:0034497	protein localization to phagophore assembly site	1	11	0.234151	STX17	http://amigo.geneontology.org/amigo/term/GO:0034497
Gene Ontology	GO:0035082	axoneme assembly	1	11	0.234151	CFAP206	http://amigo.geneontology.org/amigo/term/GO:0035082
Gene Ontology	GO:0045504	dynein heavy chain binding	1	11	0.234151	DYNC1I1	http://amigo.geneontology.org/amigo/term/GO:0045504
Gene Ontology	GO:1901800	positive regulation of proteasomal protein catabolic process	1	11	0.234151	ECSCR	http://amigo.geneontology.org/amigo/term/GO:1901800
Gene Ontology	GO:0006259	DNA metabolic process	1	11	0.234151	ERI1	http://amigo.geneontology.org/amigo/term/GO:0006259
Gene Ontology	GO:0005790	smooth endoplasmic reticulum	1	11	0.234151	GABARAP	http://amigo.geneontology.org/amigo/term/GO:0005790
Gene Ontology	GO:0030520	intracellular estrogen receptor signaling pathway	1	11	0.234151	ESR1	http://amigo.geneontology.org/amigo/term/GO:0030520
Gene Ontology	GO:0033173	calcineurin-NFAT signaling cascade	1	11	0.234151	ADGRB2	http://amigo.geneontology.org/amigo/term/GO:0033173
Gene Ontology	GO:0050884	neuromuscular process controlling posture	1	11	0.234151	CNTNAP1	http://amigo.geneontology.org/amigo/term/GO:0050884
Gene Ontology	GO:0051865	protein autoubiquitination	2	58	0.235851	UBE2D2|JADE2	http://amigo.geneontology.org/amigo/term/GO:0051865
Gene Ontology	GO:0005811	lipid droplet	2	59	0.238397	ALOX15|HSD17B11	http://amigo.geneontology.org/amigo/term/GO:0005811
Gene Ontology	GO:0005096	GTPase activator activity	4	194	0.238397	RIC8B|ARHGAP15|NCKAP1L|BCR	http://amigo.geneontology.org/amigo/term/GO:0005096
Gene Ontology	GO:0031410	cytoplasmic vesicle	4	194	0.238397	GABARAP|SPG11|DNM3|GBP4	http://amigo.geneontology.org/amigo/term/GO:0031410
Gene Ontology	GO:0045579	positive regulation of B cell differentiation	1	12	0.238397	NCKAP1L	http://amigo.geneontology.org/amigo/term/GO:0045579
Gene Ontology	GO:0004622	lysophospholipase activity	1	12	0.238397	ENPP2	http://amigo.geneontology.org/amigo/term/GO:0004622
Gene Ontology	GO:0034122	negative regulation of toll-like receptor signaling pathway	1	12	0.238397	ARRB2	http://amigo.geneontology.org/amigo/term/GO:0034122
Gene Ontology	GO:0016709	oxidoreductase activity, acting on paired donors, with incorporation or reduction of molecular oxygen, NAD(P)H as one donor, and incorporation of one atom of oxygen	1	12	0.238397	MICAL2	http://amigo.geneontology.org/amigo/term/GO:0016709
Gene Ontology	GO:0032481	positive regulation of type I interferon production	1	12	0.238397	TMEM173	http://amigo.geneontology.org/amigo/term/GO:0032481
Gene Ontology	GO:0060218	hematopoietic stem cell differentiation	1	12	0.238397	CDK6	http://amigo.geneontology.org/amigo/term/GO:0060218
Gene Ontology	GO:0051764	actin crosslink formation	1	12	0.238397	EPS8	http://amigo.geneontology.org/amigo/term/GO:0051764
Gene Ontology	GO:0060441	epithelial tube branching involved in lung morphogenesis	1	12	0.238397	KRAS	http://amigo.geneontology.org/amigo/term/GO:0060441
Gene Ontology	GO:0048593	camera-type eye morphogenesis	1	12	0.238397	COL8A1	http://amigo.geneontology.org/amigo/term/GO:0048593
Gene Ontology	GO:0090179	planar cell polarity pathway involved in neural tube closure	1	12	0.238397	DVL2	http://amigo.geneontology.org/amigo/term/GO:0090179
Gene Ontology	GO:0022010	central nervous system myelination	1	12	0.238397	CNTNAP1	http://amigo.geneontology.org/amigo/term/GO:0022010
Gene Ontology	GO:0035278	miRNA mediated inhibition of translation	1	12	0.238397	EIF6	http://amigo.geneontology.org/amigo/term/GO:0035278
Gene Ontology	GO:0035909	aorta morphogenesis	1	12	0.238397	EYA1	http://amigo.geneontology.org/amigo/term/GO:0035909
Gene Ontology	GO:0001502	cartilage condensation	1	12	0.238397	BMPR1B	http://amigo.geneontology.org/amigo/term/GO:0001502
Gene Ontology	GO:0032934	sterol binding	1	12	0.238397	OSBPL3	http://amigo.geneontology.org/amigo/term/GO:0032934
Gene Ontology	GO:1902004	positive regulation of amyloid-beta formation	1	12	0.238397	ROCK2	http://amigo.geneontology.org/amigo/term/GO:1902004
Gene Ontology	GO:0007288	sperm axoneme assembly	1	12	0.238397	CFAP65	http://amigo.geneontology.org/amigo/term/GO:0007288
Gene Ontology	GO:0030224	monocyte differentiation	1	12	0.238397	PDE1B	http://amigo.geneontology.org/amigo/term/GO:0030224
Gene Ontology	GO:1990023	mitotic spindle midzone	1	12	0.238397	PRC1	http://amigo.geneontology.org/amigo/term/GO:1990023
Gene Ontology	GO:2000463	positive regulation of excitatory postsynaptic potential	1	12	0.238397	CUX2	http://amigo.geneontology.org/amigo/term/GO:2000463
Gene Ontology	GO:0045821	positive regulation of glycolytic process	1	12	0.238397	SLC4A4	http://amigo.geneontology.org/amigo/term/GO:0045821
Gene Ontology	GO:0071168	protein localization to chromatin	1	12	0.238397	ESR1	http://amigo.geneontology.org/amigo/term/GO:0071168
Gene Ontology	GO:2000353	positive regulation of endothelial cell apoptotic process	1	12	0.238397	ECSCR	http://amigo.geneontology.org/amigo/term/GO:2000353
Gene Ontology	GO:0001975	response to amphetamine	1	12	0.238397	PDE1B	http://amigo.geneontology.org/amigo/term/GO:0001975
Gene Ontology	GO:0006636	unsaturated fatty acid biosynthetic process	1	12	0.238397	SCD5	http://amigo.geneontology.org/amigo/term/GO:0006636
Gene Ontology	GO:0022408	negative regulation of cell-cell adhesion	1	12	0.238397	SPINT2	http://amigo.geneontology.org/amigo/term/GO:0022408
Gene Ontology	GO:0071711	basement membrane organization	1	12	0.238397	SPINT2	http://amigo.geneontology.org/amigo/term/GO:0071711
Gene Ontology	GO:1902902	negative regulation of autophagosome assembly	1	12	0.238397	PHF23	http://amigo.geneontology.org/amigo/term/GO:1902902
Gene Ontology	GO:0000463	maturation of LSU-rRNA from tricistronic rRNA transcript (SSU-rRNA, 5.8S rRNA, LSU-rRNA)	1	12	0.238397	ZNHIT6	http://amigo.geneontology.org/amigo/term/GO:0000463
Gene Ontology	GO:0010390	histone monoubiquitination	1	12	0.238397	LEO1	http://amigo.geneontology.org/amigo/term/GO:0010390
Gene Ontology	GO:0060389	pathway-restricted SMAD protein phosphorylation	1	12	0.238397	GDF6	http://amigo.geneontology.org/amigo/term/GO:0060389
Gene Ontology	GO:2000377	regulation of reactive oxygen species metabolic process	1	12	0.238397	EIF6	http://amigo.geneontology.org/amigo/term/GO:2000377
Gene Ontology	GO:0035097	histone methyltransferase complex	1	12	0.238397	KMT2A	http://amigo.geneontology.org/amigo/term/GO:0035097
Gene Ontology	GO:0005739	mitochondrion	11	774	0.238397	ROMO1|TMEM126B|KYNU|MSRB3|NFS1|DAP3|DARS2|BRAF|STX17|NLRX1|RARS2	http://amigo.geneontology.org/amigo/term/GO:0005739
Gene Ontology	GO:0055114	oxidation-reduction process	8	516	0.239933	HSD17B11|MPO|NDUFB2|MSRB3|SCD5|LPO|MICAL2|PAH	http://amigo.geneontology.org/amigo/term/GO:0055114
Gene Ontology	GO:0006874	cellular calcium ion homeostasis	2	61	0.240535	GRIK2|CASR	http://amigo.geneontology.org/amigo/term/GO:0006874
Gene Ontology	GO:0050852	T cell receptor signaling pathway	2	61	0.240535	RC3H1|BRAF	http://amigo.geneontology.org/amigo/term/GO:0050852
Gene Ontology	GO:0006511	ubiquitin-dependent protein catabolic process	4	197	0.24298	USP33|FBXL4|KLHL8|USP20	http://amigo.geneontology.org/amigo/term/GO:0006511
Gene Ontology	GO:0044877	protein-containing complex binding	3	126	0.243273	LYN|NCKAP1L|KRAS	http://amigo.geneontology.org/amigo/term/GO:0044877
Gene Ontology	GO:0071013	catalytic step 2 spliceosome	2	63	0.243273	DHX38|AQR	http://amigo.geneontology.org/amigo/term/GO:0071013
Gene Ontology	GO:0006979	response to oxidative stress	2	63	0.243273	LPO|MSRB3	http://amigo.geneontology.org/amigo/term/GO:0006979
Gene Ontology	GO:0002244	hematopoietic progenitor cell differentiation	2	63	0.243273	SIN3A|KIT	http://amigo.geneontology.org/amigo/term/GO:0002244
Gene Ontology	GO:0050821	protein stabilization	3	128	0.243273	STK3|USP33|USP19	http://amigo.geneontology.org/amigo/term/GO:0050821
Gene Ontology	GO:0005506	iron ion binding	3	128	0.243273	PAH|ALOX15|SCD5	http://amigo.geneontology.org/amigo/term/GO:0005506
Gene Ontology	GO:0030140	trans-Golgi network transport vesicle	1	13	0.243273	IGF2R	http://amigo.geneontology.org/amigo/term/GO:0030140
Gene Ontology	GO:0042800	histone methyltransferase activity (H3-K4 specific)	1	13	0.243273	KMT2A	http://amigo.geneontology.org/amigo/term/GO:0042800
Gene Ontology	GO:1903827	regulation of cellular protein localization	1	13	0.243273	TRIM46	http://amigo.geneontology.org/amigo/term/GO:1903827
Gene Ontology	GO:0046827	positive regulation of protein export from nucleus	1	13	0.243273	CTDSPL2	http://amigo.geneontology.org/amigo/term/GO:0046827
Gene Ontology	GO:2000010	positive regulation of protein localization to cell surface	1	13	0.243273	TM9SF4	http://amigo.geneontology.org/amigo/term/GO:2000010
Gene Ontology	GO:0001779	natural killer cell differentiation	1	13	0.243273	SLAMF1	http://amigo.geneontology.org/amigo/term/GO:0001779
Gene Ontology	GO:0015918	sterol transport	1	13	0.243273	OSBPL3	http://amigo.geneontology.org/amigo/term/GO:0015918
Gene Ontology	GO:0005452	inorganic anion exchanger activity	1	13	0.243273	SLC4A4	http://amigo.geneontology.org/amigo/term/GO:0005452
Gene Ontology	GO:0071310	cellular response to organic substance	1	13	0.243273	CUX2	http://amigo.geneontology.org/amigo/term/GO:0071310
Gene Ontology	GO:0070679	inositol 1,4,5 trisphosphate binding	1	13	0.243273	TRPC4	http://amigo.geneontology.org/amigo/term/GO:0070679
Gene Ontology	GO:0007062	sister chromatid cohesion	1	13	0.243273	SMC3	http://amigo.geneontology.org/amigo/term/GO:0007062
Gene Ontology	GO:0097502	mannosylation	1	13	0.243273	ALG9	http://amigo.geneontology.org/amigo/term/GO:0097502
Gene Ontology	GO:0010759	positive regulation of macrophage chemotaxis	1	13	0.243273	SLAMF1	http://amigo.geneontology.org/amigo/term/GO:0010759
Gene Ontology	GO:0002028	regulation of sodium ion transport	1	13	0.243273	NKAIN2	http://amigo.geneontology.org/amigo/term/GO:0002028
Gene Ontology	GO:0005852	eukaryotic translation initiation factor 3 complex	1	13	0.243273	EIF3J	http://amigo.geneontology.org/amigo/term/GO:0005852
Gene Ontology	GO:0009311	oligosaccharide metabolic process	1	13	0.243273	ST3GAL6	http://amigo.geneontology.org/amigo/term/GO:0009311
Gene Ontology	GO:0050905	neuromuscular process	1	13	0.243273	MYCBP2	http://amigo.geneontology.org/amigo/term/GO:0050905
Gene Ontology	GO:0006744	ubiquinone biosynthetic process	1	13	0.243273	COQ3	http://amigo.geneontology.org/amigo/term/GO:0006744
Gene Ontology	GO:0034341	response to interferon-gamma	1	13	0.243273	KYNU	http://amigo.geneontology.org/amigo/term/GO:0034341
Gene Ontology	GO:0051930	regulation of sensory perception of pain	1	13	0.243273	GRM1	http://amigo.geneontology.org/amigo/term/GO:0051930
Gene Ontology	GO:0016702	oxidoreductase activity, acting on single donors with incorporation of molecular oxygen, incorporation of two atoms of oxygen	1	13	0.243273	ALOX15	http://amigo.geneontology.org/amigo/term/GO:0016702
Gene Ontology	GO:0004890	GABA-A receptor activity	1	13	0.243273	GABRB1	http://amigo.geneontology.org/amigo/term/GO:0004890
Gene Ontology	GO:0051571	positive regulation of histone H3-K4 methylation	1	13	0.243273	KMT2A	http://amigo.geneontology.org/amigo/term/GO:0051571
Gene Ontology	GO:0042493	response to drug	2	65	0.246392	NCKAP1L|PDE3A	http://amigo.geneontology.org/amigo/term/GO:0042493
Gene Ontology	GO:0016525	negative regulation of angiogenesis	2	65	0.246392	ECSCR|ROCK2	http://amigo.geneontology.org/amigo/term/GO:0016525
Gene Ontology	GO:0060326	cell chemotaxis	2	65	0.246392	ARRB2|KIT	http://amigo.geneontology.org/amigo/term/GO:0060326
Gene Ontology	GO:1902711	GABA-A receptor complex	1	14	0.246392	GABRB1	http://amigo.geneontology.org/amigo/term/GO:1902711
Gene Ontology	GO:0033290	eukaryotic 48S preinitiation complex	1	14	0.246392	EIF3J	http://amigo.geneontology.org/amigo/term/GO:0033290
Gene Ontology	GO:0016758	transferase activity, transferring hexosyl groups	1	14	0.246392	B3GNT6	http://amigo.geneontology.org/amigo/term/GO:0016758
Gene Ontology	GO:0035458	cellular response to interferon-beta	1	14	0.246392	TMEM173	http://amigo.geneontology.org/amigo/term/GO:0035458
Gene Ontology	GO:0004857	enzyme inhibitor activity	1	14	0.246392	SCG5	http://amigo.geneontology.org/amigo/term/GO:0004857
Gene Ontology	GO:1990380	Lys48-specific deubiquitinase activity	1	14	0.246392	USP19	http://amigo.geneontology.org/amigo/term/GO:1990380
Gene Ontology	GO:0045089	positive regulation of innate immune response	1	14	0.246392	POLR3B	http://amigo.geneontology.org/amigo/term/GO:0045089
Gene Ontology	GO:0035098	ESC/E(Z) complex	1	14	0.246392	EZH1	http://amigo.geneontology.org/amigo/term/GO:0035098
Gene Ontology	GO:0051493	regulation of cytoskeleton organization	1	14	0.246392	MYCBP2	http://amigo.geneontology.org/amigo/term/GO:0051493
Gene Ontology	GO:0071360	cellular response to exogenous dsRNA	1	14	0.246392	TMEM173	http://amigo.geneontology.org/amigo/term/GO:0071360
Gene Ontology	GO:2000045	regulation of G1/S transition of mitotic cell cycle	1	14	0.246392	TM4SF5	http://amigo.geneontology.org/amigo/term/GO:2000045
Gene Ontology	GO:0051000	positive regulation of nitric-oxide synthase activity	1	14	0.246392	ESR1	http://amigo.geneontology.org/amigo/term/GO:0051000
Gene Ontology	GO:0060088	auditory receptor cell stereocilium organization	1	14	0.246392	WHRN	http://amigo.geneontology.org/amigo/term/GO:0060088
Gene Ontology	GO:0060828	regulation of canonical Wnt signaling pathway	1	14	0.246392	CTNND2	http://amigo.geneontology.org/amigo/term/GO:0060828
Gene Ontology	GO:0031226	intrinsic component of plasma membrane	1	14	0.246392	ALCAM	http://amigo.geneontology.org/amigo/term/GO:0031226
Gene Ontology	GO:0044233	mitochondria-associated endoplasmic reticulum membrane	1	14	0.246392	STX17	http://amigo.geneontology.org/amigo/term/GO:0044233
Gene Ontology	GO:0005671	Ada2/Gcn5/Ada3 transcription activator complex	1	14	0.246392	HCFC2	http://amigo.geneontology.org/amigo/term/GO:0005671
Gene Ontology	GO:0042311	vasodilation	1	14	0.246392	CASR	http://amigo.geneontology.org/amigo/term/GO:0042311
Gene Ontology	GO:0060749	mammary gland alveolus development	1	14	0.246392	ESR1	http://amigo.geneontology.org/amigo/term/GO:0060749
Gene Ontology	GO:0006541	glutamine metabolic process	1	14	0.246392	ASNS	http://amigo.geneontology.org/amigo/term/GO:0006541
Gene Ontology	GO:0045664	regulation of neuron differentiation	1	14	0.246392	EYA1	http://amigo.geneontology.org/amigo/term/GO:0045664
Gene Ontology	GO:0034063	stress granule assembly	1	14	0.246392	ATXN2	http://amigo.geneontology.org/amigo/term/GO:0034063
Gene Ontology	GO:0042542	response to hydrogen peroxide	1	14	0.246392	ADAM9	http://amigo.geneontology.org/amigo/term/GO:0042542
Gene Ontology	GO:0061158	3'-UTR-mediated mRNA destabilization	1	14	0.246392	RC3H1	http://amigo.geneontology.org/amigo/term/GO:0061158
Gene Ontology	GO:0045055	regulated exocytosis	1	14	0.246392	RAB11FIP2	http://amigo.geneontology.org/amigo/term/GO:0045055
Gene Ontology	GO:1990381	ubiquitin-specific protease binding	1	14	0.246392	PDZD3	http://amigo.geneontology.org/amigo/term/GO:1990381
Gene Ontology	GO:0006275	regulation of DNA replication	1	14	0.246392	SMC3	http://amigo.geneontology.org/amigo/term/GO:0006275
Gene Ontology	GO:0000470	maturation of LSU-rRNA	1	14	0.246392	EIF6	http://amigo.geneontology.org/amigo/term/GO:0000470
Gene Ontology	GO:0036158	outer dynein arm assembly	1	14	0.246392	ARMC4	http://amigo.geneontology.org/amigo/term/GO:0036158
Gene Ontology	GO:0043495	protein-membrane adaptor activity	1	14	0.246392	PDZD3	http://amigo.geneontology.org/amigo/term/GO:0043495
Gene Ontology	GO:0048041	focal adhesion assembly	1	14	0.246392	BCR	http://amigo.geneontology.org/amigo/term/GO:0048041
Gene Ontology	GO:0001659	temperature homeostasis	1	14	0.246392	TRPM2	http://amigo.geneontology.org/amigo/term/GO:0001659
Gene Ontology	GO:2000773	negative regulation of cellular senescence	1	14	0.246392	CDK6	http://amigo.geneontology.org/amigo/term/GO:2000773
Gene Ontology	GO:0000187	activation of MAPK activity	2	66	0.246392	GRM1|KIT	http://amigo.geneontology.org/amigo/term/GO:0000187
Gene Ontology	GO:0050830	defense response to Gram-positive bacterium	2	66	0.246392	ROMO1|GBP4	http://amigo.geneontology.org/amigo/term/GO:0050830
Gene Ontology	GO:0000790	nuclear chromatin	5	285	0.248363	ALX3|NR3C2|CTDSPL2|KLF16|ESR1	http://amigo.geneontology.org/amigo/term/GO:0000790
Gene Ontology	GO:0008284	positive regulation of cell population proliferation	5	286	0.248643	CASR|KRAS|ROMO1|PRC1|KIT	http://amigo.geneontology.org/amigo/term/GO:0008284
Gene Ontology	GO:0006508	proteolysis	6	368	0.248643	BACE1|AGBL1|PAPPA|APEH|ADAM32|HTRA4	http://amigo.geneontology.org/amigo/term/GO:0006508
Gene Ontology	GO:0000122	negative regulation of transcription by RNA polymerase II	9	625	0.248643	KLF16|ESR1|LDB2|CUX1|CUX2|CDK6|CXXC5|DACH1|SIN3A	http://amigo.geneontology.org/amigo/term/GO:0000122
Gene Ontology	GO:0033365	protein localization to organelle	1	15	0.248643	CNTLN	http://amigo.geneontology.org/amigo/term/GO:0033365
Gene Ontology	GO:0032332	positive regulation of chondrocyte differentiation	1	15	0.248643	GDF6	http://amigo.geneontology.org/amigo/term/GO:0032332
Gene Ontology	GO:0007254	JNK cascade	1	15	0.248643	CASR	http://amigo.geneontology.org/amigo/term/GO:0007254
Gene Ontology	GO:0048490	anterograde synaptic vesicle transport	1	15	0.248643	TRIM46	http://amigo.geneontology.org/amigo/term/GO:0048490
Gene Ontology	GO:0048240	sperm capacitation	1	15	0.248643	CATSPER3	http://amigo.geneontology.org/amigo/term/GO:0048240
Gene Ontology	GO:0006464	cellular protein modification process	1	15	0.248643	ST3GAL6	http://amigo.geneontology.org/amigo/term/GO:0006464
Gene Ontology	GO:0070840	dynein complex binding	1	15	0.248643	SMC3	http://amigo.geneontology.org/amigo/term/GO:0070840
Gene Ontology	GO:0016601	Rac protein signal transduction	1	15	0.248643	EPS8	http://amigo.geneontology.org/amigo/term/GO:0016601
Gene Ontology	GO:0000800	lateral element	1	15	0.248643	SMC3	http://amigo.geneontology.org/amigo/term/GO:0000800
Gene Ontology	GO:0043981	histone H4-K5 acetylation	1	15	0.248643	JADE2	http://amigo.geneontology.org/amigo/term/GO:0043981
Gene Ontology	GO:0060037	pharyngeal system development	1	15	0.248643	EYA1	http://amigo.geneontology.org/amigo/term/GO:0060037
Gene Ontology	GO:0030539	male genitalia development	1	15	0.248643	GREB1L	http://amigo.geneontology.org/amigo/term/GO:0030539
Gene Ontology	GO:0019369	arachidonic acid metabolic process	1	15	0.248643	ALOX15	http://amigo.geneontology.org/amigo/term/GO:0019369
Gene Ontology	GO:0048665	neuron fate specification	1	15	0.248643	EYA1	http://amigo.geneontology.org/amigo/term/GO:0048665
Gene Ontology	GO:0021983	pituitary gland development	1	15	0.248643	PITX1	http://amigo.geneontology.org/amigo/term/GO:0021983
Gene Ontology	GO:0016779	nucleotidyltransferase activity	1	15	0.248643	GMPPB	http://amigo.geneontology.org/amigo/term/GO:0016779
Gene Ontology	GO:0035145	exon-exon junction complex	1	15	0.248643	CASC3	http://amigo.geneontology.org/amigo/term/GO:0035145
Gene Ontology	GO:0043982	histone H4-K8 acetylation	1	15	0.248643	JADE2	http://amigo.geneontology.org/amigo/term/GO:0043982
Gene Ontology	GO:0032924	activin receptor signaling pathway	1	15	0.248643	GDF6	http://amigo.geneontology.org/amigo/term/GO:0032924
Gene Ontology	GO:0001223	transcription coactivator binding	1	15	0.248643	ESR1	http://amigo.geneontology.org/amigo/term/GO:0001223
Gene Ontology	GO:0002092	positive regulation of receptor internalization	1	15	0.248643	ARRB2	http://amigo.geneontology.org/amigo/term/GO:0002092
Gene Ontology	GO:0042832	defense response to protozoan	1	15	0.248643	GBP4	http://amigo.geneontology.org/amigo/term/GO:0042832
Gene Ontology	GO:0048535	lymph node development	1	15	0.248643	RC3H1	http://amigo.geneontology.org/amigo/term/GO:0048535
Gene Ontology	GO:0000266	mitochondrial fission	1	15	0.248643	DNM3	http://amigo.geneontology.org/amigo/term/GO:0000266
Gene Ontology	GO:0007422	peripheral nervous system development	1	15	0.248643	ADGRB2	http://amigo.geneontology.org/amigo/term/GO:0007422
Gene Ontology	GO:0032039	integrator complex	1	15	0.248643	ZNF609	http://amigo.geneontology.org/amigo/term/GO:0032039
Gene Ontology	GO:0048814	regulation of dendrite morphogenesis	1	15	0.248643	SDC2	http://amigo.geneontology.org/amigo/term/GO:0048814
Gene Ontology	GO:0035329	hippo signaling	1	15	0.248643	STK3	http://amigo.geneontology.org/amigo/term/GO:0035329
Gene Ontology	GO:0001732	formation of cytoplasmic translation initiation complex	1	15	0.248643	EIF3J	http://amigo.geneontology.org/amigo/term/GO:0001732
Gene Ontology	GO:0030334	regulation of cell migration	2	69	0.251599	PLXNC1|LDB2	http://amigo.geneontology.org/amigo/term/GO:0030334
Gene Ontology	GO:0002020	protease binding	2	69	0.251599	SERPINC1|KIT	http://amigo.geneontology.org/amigo/term/GO:0002020
Gene Ontology	GO:0031625	ubiquitin protein ligase binding	4	213	0.255213	USP19|ARRB2|TMEM173|GABARAP	http://amigo.geneontology.org/amigo/term/GO:0031625
Gene Ontology	GO:0030659	cytoplasmic vesicle membrane	2	70	0.255213	BACE1|TRPM2	http://amigo.geneontology.org/amigo/term/GO:0030659
Gene Ontology	GO:0005930	axoneme	2	70	0.255213	ARMC4|GABARAP	http://amigo.geneontology.org/amigo/term/GO:0005930
Gene Ontology	GO:0004674	protein serine/threonine kinase activity	4	214	0.255213	BMPR1B|STK3|BRAF|ROCK2	http://amigo.geneontology.org/amigo/term/GO:0004674
Gene Ontology	GO:0097503	sialylation	1	16	0.255213	ST3GAL6	http://amigo.geneontology.org/amigo/term/GO:0097503
Gene Ontology	GO:0005537	mannose binding	1	16	0.255213	IGF2R	http://amigo.geneontology.org/amigo/term/GO:0005537
Gene Ontology	GO:0005868	cytoplasmic dynein complex	1	16	0.255213	DYNC1I1	http://amigo.geneontology.org/amigo/term/GO:0005868
Gene Ontology	GO:0048872	homeostasis of number of cells	1	16	0.255213	BCR	http://amigo.geneontology.org/amigo/term/GO:0048872
Gene Ontology	GO:0043277	apoptotic cell clearance	1	16	0.255213	ALOX15	http://amigo.geneontology.org/amigo/term/GO:0043277
Gene Ontology	GO:0050832	defense response to fungus	1	16	0.255213	MPO	http://amigo.geneontology.org/amigo/term/GO:0050832
Gene Ontology	GO:0042923	neuropeptide binding	1	16	0.255213	OPRM1	http://amigo.geneontology.org/amigo/term/GO:0042923
Gene Ontology	GO:0006913	nucleocytoplasmic transport	1	16	0.255213	FBXO22	http://amigo.geneontology.org/amigo/term/GO:0006913
Gene Ontology	GO:0072657	protein localization to membrane	1	16	0.255213	TM9SF4	http://amigo.geneontology.org/amigo/term/GO:0072657
Gene Ontology	GO:0016282	eukaryotic 43S preinitiation complex	1	16	0.255213	EIF3J	http://amigo.geneontology.org/amigo/term/GO:0016282
Gene Ontology	GO:0080182	histone H3-K4 trimethylation	1	16	0.255213	KMT2A	http://amigo.geneontology.org/amigo/term/GO:0080182
Gene Ontology	GO:0017049	GTP-Rho binding	1	16	0.255213	ROCK2	http://amigo.geneontology.org/amigo/term/GO:0017049
Gene Ontology	GO:0022011	myelination in peripheral nervous system	1	16	0.255213	CNTNAP1	http://amigo.geneontology.org/amigo/term/GO:0022011
Gene Ontology	GO:0090316	positive regulation of intracellular protein transport	1	16	0.255213	OAZ2	http://amigo.geneontology.org/amigo/term/GO:0090316
Gene Ontology	GO:0004407	histone deacetylase activity	1	16	0.255213	SIN3A	http://amigo.geneontology.org/amigo/term/GO:0004407
Gene Ontology	GO:1901673	regulation of mitotic spindle assembly	1	16	0.255213	SMC3	http://amigo.geneontology.org/amigo/term/GO:1901673
Gene Ontology	GO:0051568	histone H3-K4 methylation	1	16	0.255213	KMT2A	http://amigo.geneontology.org/amigo/term/GO:0051568
Gene Ontology	GO:0006915	apoptotic process	4	216	0.256847	ECSCR|DAP3|GDF6|BABAM2	http://amigo.geneontology.org/amigo/term/GO:0006915
Gene Ontology	GO:0005730	nucleolus	8	551	0.258333	SPG11|EIF6|ERI1|LDB2|REV3L|REXO5|BRWD1|PELP1	http://amigo.geneontology.org/amigo/term/GO:0005730
Gene Ontology	GO:0001227	DNA-binding transcription repressor activity, RNA polymerase II-specific	4	218	0.260682	DACH1|CUX2|KLF16|ZFHX3	http://amigo.geneontology.org/amigo/term/GO:0001227
Gene Ontology	GO:0051897	positive regulation of protein kinase B signaling	2	73	0.260682	STK3|ARRB2	http://amigo.geneontology.org/amigo/term/GO:0051897
Gene Ontology	GO:0034612	response to tumor necrosis factor	1	17	0.260682	ADAM9	http://amigo.geneontology.org/amigo/term/GO:0034612
Gene Ontology	GO:0030150	protein import into mitochondrial matrix	1	17	0.260682	ROMO1	http://amigo.geneontology.org/amigo/term/GO:0030150
Gene Ontology	GO:0045638	negative regulation of myeloid cell differentiation	1	17	0.260682	LEO1	http://amigo.geneontology.org/amigo/term/GO:0045638
Gene Ontology	GO:0005158	insulin receptor binding	1	17	0.260682	SNX2	http://amigo.geneontology.org/amigo/term/GO:0005158
Gene Ontology	GO:0005086	ARF guanyl-nucleotide exchange factor activity	1	17	0.260682	CYTH4	http://amigo.geneontology.org/amigo/term/GO:0005086
Gene Ontology	GO:0009725	response to hormone	1	17	0.260682	LYN	http://amigo.geneontology.org/amigo/term/GO:0009725
Gene Ontology	GO:2000378	negative regulation of reactive oxygen species metabolic process	1	17	0.260682	BCR	http://amigo.geneontology.org/amigo/term/GO:2000378
Gene Ontology	GO:0006368	transcription elongation from RNA polymerase II promoter	1	17	0.260682	LEO1	http://amigo.geneontology.org/amigo/term/GO:0006368
Gene Ontology	GO:0042098	T cell proliferation	1	17	0.260682	RC3H1	http://amigo.geneontology.org/amigo/term/GO:0042098
Gene Ontology	GO:0071392	cellular response to estradiol stimulus	1	17	0.260682	ESR1	http://amigo.geneontology.org/amigo/term/GO:0071392
Gene Ontology	GO:0007009	plasma membrane organization	1	17	0.260682	SPTA1	http://amigo.geneontology.org/amigo/term/GO:0007009
Gene Ontology	GO:0051016	barbed-end actin filament capping	1	17	0.260682	EPS8	http://amigo.geneontology.org/amigo/term/GO:0051016
Gene Ontology	GO:2000379	positive regulation of reactive oxygen species metabolic process	1	17	0.260682	ROMO1	http://amigo.geneontology.org/amigo/term/GO:2000379
Gene Ontology	GO:1904646	cellular response to amyloid-beta	1	17	0.260682	GRM5	http://amigo.geneontology.org/amigo/term/GO:1904646
Gene Ontology	GO:0046329	negative regulation of JNK cascade	1	17	0.260682	MECOM	http://amigo.geneontology.org/amigo/term/GO:0046329
Gene Ontology	GO:0006953	acute-phase response	1	17	0.260682	ORM1	http://amigo.geneontology.org/amigo/term/GO:0006953
Gene Ontology	GO:0019228	neuronal action potential	1	17	0.260682	GRIK2	http://amigo.geneontology.org/amigo/term/GO:0019228
Gene Ontology	GO:0022604	regulation of cell morphogenesis	1	17	0.260682	STRIP1	http://amigo.geneontology.org/amigo/term/GO:0022604
Gene Ontology	GO:0032012	regulation of ARF protein signal transduction	1	17	0.260682	CYTH4	http://amigo.geneontology.org/amigo/term/GO:0032012
Gene Ontology	GO:0005759	mitochondrial matrix	3	144	0.263031	NFS1|DARS2|RARS2	http://amigo.geneontology.org/amigo/term/GO:0005759
Gene Ontology	GO:0050728	negative regulation of inflammatory response	2	74	0.263031	NLRX1|BCR	http://amigo.geneontology.org/amigo/term/GO:0050728
Gene Ontology	GO:0006486	protein glycosylation	2	75	0.266295	B3GNT6|ST3GAL6	http://amigo.geneontology.org/amigo/term/GO:0006486
Gene Ontology	GO:0005515	protein binding	4	224	0.266295	SLC4A4|IGF2R|AHCYL1|CASR	http://amigo.geneontology.org/amigo/term/GO:0005515
Gene Ontology	GO:0007129	homologous chromosome pairing at meiosis	1	18	0.266295	TERB2	http://amigo.geneontology.org/amigo/term/GO:0007129
Gene Ontology	GO:0070530	K63-linked polyubiquitin modification-dependent protein binding	1	18	0.266295	UIMC1	http://amigo.geneontology.org/amigo/term/GO:0070530
Gene Ontology	GO:0060324	face development	1	18	0.266295	BRAF	http://amigo.geneontology.org/amigo/term/GO:0060324
Gene Ontology	GO:0001954	positive regulation of cell-matrix adhesion	1	18	0.266295	CDK6	http://amigo.geneontology.org/amigo/term/GO:0001954
Gene Ontology	GO:0071333	cellular response to glucose stimulus	1	18	0.266295	SIN3A	http://amigo.geneontology.org/amigo/term/GO:0071333
Gene Ontology	GO:0030904	retromer complex	1	18	0.266295	SNX2	http://amigo.geneontology.org/amigo/term/GO:0030904
Gene Ontology	GO:0048147	negative regulation of fibroblast proliferation	1	18	0.266295	DACH1	http://amigo.geneontology.org/amigo/term/GO:0048147
Gene Ontology	GO:0030318	melanocyte differentiation	1	18	0.266295	KIT	http://amigo.geneontology.org/amigo/term/GO:0030318
Gene Ontology	GO:0090023	positive regulation of neutrophil chemotaxis	1	18	0.266295	NCKAP1L	http://amigo.geneontology.org/amigo/term/GO:0090023
Gene Ontology	GO:0045765	regulation of angiogenesis	1	18	0.266295	ENPP2	http://amigo.geneontology.org/amigo/term/GO:0045765
Gene Ontology	GO:0017025	TBP-class protein binding	1	18	0.266295	ESR1	http://amigo.geneontology.org/amigo/term/GO:0017025
Gene Ontology	GO:0030234	enzyme regulator activity	1	18	0.266295	SCG5	http://amigo.geneontology.org/amigo/term/GO:0030234
Gene Ontology	GO:0033116	endoplasmic reticulum-Golgi intermediate compartment membrane	1	18	0.266295	STX17	http://amigo.geneontology.org/amigo/term/GO:0033116
Gene Ontology	GO:0008376	acetylgalactosaminyltransferase activity	1	18	0.266295	B3GNT6	http://amigo.geneontology.org/amigo/term/GO:0008376
Gene Ontology	GO:0021591	ventricular system development	1	18	0.266295	ARMC4	http://amigo.geneontology.org/amigo/term/GO:0021591
Gene Ontology	GO:0016226	iron-sulfur cluster assembly	1	18	0.266295	NFS1	http://amigo.geneontology.org/amigo/term/GO:0016226
Gene Ontology	GO:0042474	middle ear morphogenesis	1	18	0.266295	EYA1	http://amigo.geneontology.org/amigo/term/GO:0042474
Gene Ontology	GO:0007264	small GTPase mediated signal transduction	2	76	0.267254	RAPGEFL1|BCR	http://amigo.geneontology.org/amigo/term/GO:0007264
Gene Ontology	GO:0042981	regulation of apoptotic process	2	77	0.272315	ALX3|ESR1	http://amigo.geneontology.org/amigo/term/GO:0042981
Gene Ontology	GO:0008285	negative regulation of cell population proliferation	4	228	0.274465	KMT2A|STK3|SH2B3|PDS5B	http://amigo.geneontology.org/amigo/term/GO:0008285
Gene Ontology	GO:0015701	bicarbonate transport	1	19	0.274465	SLC4A4	http://amigo.geneontology.org/amigo/term/GO:0015701
Gene Ontology	GO:0007585	respiratory gaseous exchange by respiratory system	1	19	0.274465	DACH1	http://amigo.geneontology.org/amigo/term/GO:0007585
Gene Ontology	GO:0016925	protein sumoylation	1	19	0.274465	EYA1	http://amigo.geneontology.org/amigo/term/GO:0016925
Gene Ontology	GO:0004181	metallocarboxypeptidase activity	1	19	0.274465	AGBL1	http://amigo.geneontology.org/amigo/term/GO:0004181
Gene Ontology	GO:0048565	digestive tract development	1	19	0.274465	KIT	http://amigo.geneontology.org/amigo/term/GO:0048565
Gene Ontology	GO:0030687	preribosome, large subunit precursor	1	19	0.274465	EIF6	http://amigo.geneontology.org/amigo/term/GO:0030687
Gene Ontology	GO:0045429	positive regulation of nitric oxide biosynthetic process	1	19	0.274465	ESR1	http://amigo.geneontology.org/amigo/term/GO:0045429
Gene Ontology	GO:0097352	autophagosome maturation	1	19	0.274465	STX17	http://amigo.geneontology.org/amigo/term/GO:0097352
Gene Ontology	GO:0043236	laminin binding	1	19	0.274465	ADAM9	http://amigo.geneontology.org/amigo/term/GO:0043236
Gene Ontology	GO:0043473	pigmentation	1	19	0.274465	KIT	http://amigo.geneontology.org/amigo/term/GO:0043473
Gene Ontology	GO:0010971	positive regulation of G2/M transition of mitotic cell cycle	1	19	0.274465	SIN3A	http://amigo.geneontology.org/amigo/term/GO:0010971
Gene Ontology	GO:0016567	protein ubiquitination	5	311	0.274747	RNF214|ARRB2|KLHL20|KLHL8|MYCBP2	http://amigo.geneontology.org/amigo/term/GO:0016567
Gene Ontology	GO:0030154	cell differentiation	5	312	0.276901	LYN|EYA1|ECSCR|GTSF1|CPNE1	http://amigo.geneontology.org/amigo/term/GO:0030154
Gene Ontology	GO:0022857	transmembrane transporter activity	2	79	0.277832	SLC4A4|MFSD14B	http://amigo.geneontology.org/amigo/term/GO:0022857
Gene Ontology	GO:0004725	protein tyrosine phosphatase activity	2	79	0.277832	DUSP16|EYA1	http://amigo.geneontology.org/amigo/term/GO:0004725
Gene Ontology	GO:0034451	centriolar satellite	2	80	0.281044	PLA2G6|RBM39	http://amigo.geneontology.org/amigo/term/GO:0034451
Gene Ontology	GO:0043539	protein serine/threonine kinase activator activity	1	20	0.281044	CAB39	http://amigo.geneontology.org/amigo/term/GO:0043539
Gene Ontology	GO:0048511	rhythmic process	1	20	0.281044	ROCK2	http://amigo.geneontology.org/amigo/term/GO:0048511
Gene Ontology	GO:0048675	axon extension	1	20	0.281044	SPG11	http://amigo.geneontology.org/amigo/term/GO:0048675
Gene Ontology	GO:0061025	membrane fusion	1	20	0.281044	DNM3	http://amigo.geneontology.org/amigo/term/GO:0061025
Gene Ontology	GO:0061436	establishment of skin barrier	1	20	0.281044	ALOX15	http://amigo.geneontology.org/amigo/term/GO:0061436
Gene Ontology	GO:0007214	gamma-aminobutyric acid signaling pathway	1	20	0.281044	GABRB1	http://amigo.geneontology.org/amigo/term/GO:0007214
Gene Ontology	GO:2001238	positive regulation of extrinsic apoptotic signaling pathway	1	20	0.281044	ITM2C	http://amigo.geneontology.org/amigo/term/GO:2001238
Gene Ontology	GO:0035249	synaptic transmission, glutamatergic	1	20	0.281044	GRIK2	http://amigo.geneontology.org/amigo/term/GO:0035249
Gene Ontology	GO:0043552	positive regulation of phosphatidylinositol 3-kinase activity	1	20	0.281044	LYN	http://amigo.geneontology.org/amigo/term/GO:0043552
Gene Ontology	GO:0043525	positive regulation of neuron apoptotic process	1	20	0.281044	BACE1	http://amigo.geneontology.org/amigo/term/GO:0043525
Gene Ontology	GO:0043296	apical junction complex	1	20	0.281044	PDZD3	http://amigo.geneontology.org/amigo/term/GO:0043296
Gene Ontology	GO:0051020	GTPase binding	1	20	0.281044	GOLGA4	http://amigo.geneontology.org/amigo/term/GO:0051020
Gene Ontology	GO:0001891	phagocytic cup	1	20	0.281044	RAB11FIP2	http://amigo.geneontology.org/amigo/term/GO:0001891
Gene Ontology	GO:0015630	microtubule cytoskeleton	2	81	0.283517	MYCBP2|DNM3	http://amigo.geneontology.org/amigo/term/GO:0015630
Gene Ontology	GO:0043235	receptor complex	3	155	0.285372	NR3C2|BMPR1B|KIT	http://amigo.geneontology.org/amigo/term/GO:0043235
Gene Ontology	GO:1990830	cellular response to leukemia inhibitory factor	2	82	0.285755	EPS8|ILDR1	http://amigo.geneontology.org/amigo/term/GO:1990830
Gene Ontology	GO:0009952	anterior/posterior pattern specification	2	82	0.285755	HOXC9|KMT2A	http://amigo.geneontology.org/amigo/term/GO:0009952
Gene Ontology	GO:0043025	neuronal cell body	3	156	0.285755	ALCAM|GRIK2|PDE1B	http://amigo.geneontology.org/amigo/term/GO:0043025
Gene Ontology	GO:0030010	establishment of cell polarity	1	21	0.285755	RAB11FIP2	http://amigo.geneontology.org/amigo/term/GO:0030010
Gene Ontology	GO:0042104	positive regulation of activated T cell proliferation	1	21	0.285755	SLAMF1	http://amigo.geneontology.org/amigo/term/GO:0042104
Gene Ontology	GO:0016236	macroautophagy	1	21	0.285755	GABARAP	http://amigo.geneontology.org/amigo/term/GO:0016236
Gene Ontology	GO:0010634	positive regulation of epithelial cell migration	1	21	0.285755	ENPP2	http://amigo.geneontology.org/amigo/term/GO:0010634
Gene Ontology	GO:0016239	positive regulation of macroautophagy	1	21	0.285755	TMEM173	http://amigo.geneontology.org/amigo/term/GO:0016239
Gene Ontology	GO:0070509	calcium ion import	1	21	0.285755	CASR	http://amigo.geneontology.org/amigo/term/GO:0070509
Gene Ontology	GO:0034614	cellular response to reactive oxygen species	1	21	0.285755	ROMO1	http://amigo.geneontology.org/amigo/term/GO:0034614
Gene Ontology	GO:0045596	negative regulation of cell differentiation	1	21	0.285755	KRAS	http://amigo.geneontology.org/amigo/term/GO:0045596
Gene Ontology	GO:0008625	extrinsic apoptotic signaling pathway via death domain receptors	1	21	0.285755	GABARAP	http://amigo.geneontology.org/amigo/term/GO:0008625
Gene Ontology	GO:0008327	methyl-CpG binding	1	21	0.285755	CXXC5	http://amigo.geneontology.org/amigo/term/GO:0008327
Gene Ontology	GO:0046658	anchored component of plasma membrane	1	21	0.285755	GPC5	http://amigo.geneontology.org/amigo/term/GO:0046658
Gene Ontology	GO:1900745	positive regulation of p38MAPK cascade	1	21	0.285755	GDF6	http://amigo.geneontology.org/amigo/term/GO:1900745
Gene Ontology	GO:0000123	histone acetyltransferase complex	1	21	0.285755	JADE2	http://amigo.geneontology.org/amigo/term/GO:0000123
Gene Ontology	GO:2000352	negative regulation of endothelial cell apoptotic process	1	21	0.285755	BRAF	http://amigo.geneontology.org/amigo/term/GO:2000352
Gene Ontology	GO:0015698	inorganic anion transport	1	21	0.285755	SLC4A4	http://amigo.geneontology.org/amigo/term/GO:0015698
Gene Ontology	GO:0031681	G-protein beta-subunit binding	1	21	0.285755	OPRM1	http://amigo.geneontology.org/amigo/term/GO:0031681
Gene Ontology	GO:0042742	defense response to bacterium	2	83	0.285755	LPO|MPO	http://amigo.geneontology.org/amigo/term/GO:0042742
Gene Ontology	GO:0055037	recycling endosome	2	83	0.285755	BACE1|AVL9	http://amigo.geneontology.org/amigo/term/GO:0055037
Gene Ontology	GO:0007218	neuropeptide signaling pathway	2	83	0.285755	SCG5|OPRM1	http://amigo.geneontology.org/amigo/term/GO:0007218
Gene Ontology	GO:0005770	late endosome	2	84	0.289978	BACE1|IGF2R	http://amigo.geneontology.org/amigo/term/GO:0005770
Gene Ontology	GO:0004867	serine-type endopeptidase inhibitor activity	2	84	0.289978	SPINT2|SERPINC1	http://amigo.geneontology.org/amigo/term/GO:0004867
Gene Ontology	GO:0062023	collagen-containing extracellular matrix	2	85	0.291302	ZP2|GPC5	http://amigo.geneontology.org/amigo/term/GO:0062023
Gene Ontology	GO:0001837	epithelial to mesenchymal transition	1	22	0.291302	AKNA	http://amigo.geneontology.org/amigo/term/GO:0001837
Gene Ontology	GO:0046875	ephrin receptor binding	1	22	0.291302	LYN	http://amigo.geneontology.org/amigo/term/GO:0046875
Gene Ontology	GO:0005496	steroid binding	1	22	0.291302	ESR1	http://amigo.geneontology.org/amigo/term/GO:0005496
Gene Ontology	GO:0005164	tumor necrosis factor receptor binding	1	22	0.291302	BABAM2	http://amigo.geneontology.org/amigo/term/GO:0005164
Gene Ontology	GO:0000184	nuclear-transcribed mRNA catabolic process, nonsense-mediated decay	1	22	0.291302	CASC3	http://amigo.geneontology.org/amigo/term/GO:0000184
Gene Ontology	GO:0008375	acetylglucosaminyltransferase activity	1	22	0.291302	B3GNT6	http://amigo.geneontology.org/amigo/term/GO:0008375
Gene Ontology	GO:0006611	protein export from nucleus	1	22	0.291302	AHCYL1	http://amigo.geneontology.org/amigo/term/GO:0006611
Gene Ontology	GO:0016616	oxidoreductase activity, acting on the CH-OH group of donors, NAD or NADP as acceptor	1	22	0.291302	HSD17B11	http://amigo.geneontology.org/amigo/term/GO:0016616
Gene Ontology	GO:0035235	ionotropic glutamate receptor signaling pathway	1	22	0.291302	GRIK2	http://amigo.geneontology.org/amigo/term/GO:0035235
Gene Ontology	GO:0005525	GTP binding	5	326	0.292305	SAR1B|GMPPB|ARL15|DNM3|GBP4	http://amigo.geneontology.org/amigo/term/GO:0005525
Gene Ontology	GO:0098793	presynapse	2	86	0.295029	BACE1|DNM3	http://amigo.geneontology.org/amigo/term/GO:0098793
Gene Ontology	GO:0045944	positive regulation of transcription by RNA polymerase II	11	872	0.295936	HOXC9|KMT2A|KLF16|AKNA|ZNF609|LDB2|BMPR1B|PITX1|EYA1|TMEM173|SIN3A	http://amigo.geneontology.org/amigo/term/GO:0045944
Gene Ontology	GO:0071222	cellular response to lipopolysaccharide	2	87	0.295936	BCR|ADAM9	http://amigo.geneontology.org/amigo/term/GO:0071222
Gene Ontology	GO:0001934	positive regulation of protein phosphorylation	2	87	0.295936	ROCK2|KRAS	http://amigo.geneontology.org/amigo/term/GO:0001934
Gene Ontology	GO:0045648	positive regulation of erythrocyte differentiation	1	23	0.295936	NCKAP1L	http://amigo.geneontology.org/amigo/term/GO:0045648
Gene Ontology	GO:0008045	motor neuron axon guidance	1	23	0.295936	ALCAM	http://amigo.geneontology.org/amigo/term/GO:0008045
Gene Ontology	GO:0043325	phosphatidylinositol-3,4-bisphosphate binding	1	23	0.295936	PLEKHA2	http://amigo.geneontology.org/amigo/term/GO:0043325
Gene Ontology	GO:0030331	estrogen receptor binding	1	23	0.295936	ESR1	http://amigo.geneontology.org/amigo/term/GO:0030331
Gene Ontology	GO:0097431	mitotic spindle pole	1	23	0.295936	SMC3	http://amigo.geneontology.org/amigo/term/GO:0097431
Gene Ontology	GO:0009408	response to heat	1	23	0.295936	TRPM2	http://amigo.geneontology.org/amigo/term/GO:0009408
Gene Ontology	GO:0031941	filamentous actin	1	23	0.295936	EHBP1	http://amigo.geneontology.org/amigo/term/GO:0031941
Gene Ontology	GO:0032418	lysosome localization	1	23	0.295936	BORCS5	http://amigo.geneontology.org/amigo/term/GO:0032418
Gene Ontology	GO:0007162	negative regulation of cell adhesion	1	23	0.295936	PLXNC1	http://amigo.geneontology.org/amigo/term/GO:0007162
Gene Ontology	GO:0009954	proximal/distal pattern formation	1	23	0.295936	HOXC9	http://amigo.geneontology.org/amigo/term/GO:0009954
Gene Ontology	GO:0097546	ciliary base	1	23	0.295936	ARMC4	http://amigo.geneontology.org/amigo/term/GO:0097546
Gene Ontology	GO:0043001	Golgi to plasma membrane protein transport	1	23	0.295936	GOLGA4	http://amigo.geneontology.org/amigo/term/GO:0043001
Gene Ontology	GO:0070979	protein K11-linked ubiquitination	1	23	0.295936	UBE2D2	http://amigo.geneontology.org/amigo/term/GO:0070979
Gene Ontology	GO:0005261	cation channel activity	1	23	0.295936	TRPM2	http://amigo.geneontology.org/amigo/term/GO:0005261
Gene Ontology	GO:0005769	early endosome	3	164	0.297559	BACE1|IGF2R|TM9SF4	http://amigo.geneontology.org/amigo/term/GO:0005769
Gene Ontology	GO:0001662	behavioral fear response	1	24	0.302947	GRIK2	http://amigo.geneontology.org/amigo/term/GO:0001662
Gene Ontology	GO:0000775	chromosome, centromeric region	1	24	0.302947	SMC3	http://amigo.geneontology.org/amigo/term/GO:0000775
Gene Ontology	GO:0035987	endodermal cell differentiation	1	24	0.302947	COL8A1	http://amigo.geneontology.org/amigo/term/GO:0035987
Gene Ontology	GO:0030332	cyclin binding	1	24	0.302947	CDK6	http://amigo.geneontology.org/amigo/term/GO:0030332
Gene Ontology	GO:0051085	chaperone cofactor-dependent protein refolding	1	24	0.302947	DNAJC18	http://amigo.geneontology.org/amigo/term/GO:0051085
Gene Ontology	GO:0043507	positive regulation of JUN kinase activity	1	24	0.302947	DVL2	http://amigo.geneontology.org/amigo/term/GO:0043507
Gene Ontology	GO:0043153	entrainment of circadian clock by photoperiod	1	24	0.302947	FBXL3	http://amigo.geneontology.org/amigo/term/GO:0043153
Gene Ontology	GO:0030878	thyroid gland development	1	24	0.302947	BRAF	http://amigo.geneontology.org/amigo/term/GO:0030878
Gene Ontology	GO:0014704	intercalated disc	1	24	0.302947	CTNNA1	http://amigo.geneontology.org/amigo/term/GO:0014704
Gene Ontology	GO:0005874	microtubule	3	167	0.304435	DYNC1I1|GABARAP|AKNA	http://amigo.geneontology.org/amigo/term/GO:0005874
Gene Ontology	GO:0042803	protein homodimerization activity	7	514	0.304712	SNX2|KYNU|RAB11FIP2|KIT|DARS2|CASR|TMEM173	http://amigo.geneontology.org/amigo/term/GO:0042803
Gene Ontology	GO:0046982	protein heterodimerization activity	4	250	0.304712	SNX2|SMC3|HIST1H2AK|NFYB	http://amigo.geneontology.org/amigo/term/GO:0046982
Gene Ontology	GO:0008134	transcription factor binding	3	169	0.309681	HCFC2|CXXC5|TMEM173	http://amigo.geneontology.org/amigo/term/GO:0008134
Gene Ontology	GO:0051209	release of sequestered calcium ion into cytosol	1	25	0.309681	TRPM2	http://amigo.geneontology.org/amigo/term/GO:0051209
Gene Ontology	GO:1904315	transmitter-gated ion channel activity involved in regulation of postsynaptic membrane potential	1	25	0.309681	GRIK2	http://amigo.geneontology.org/amigo/term/GO:1904315
Gene Ontology	GO:0010977	negative regulation of neuron projection development	1	25	0.309681	ITM2C	http://amigo.geneontology.org/amigo/term/GO:0010977
Gene Ontology	GO:0000422	autophagy of mitochondrion	1	25	0.309681	GABARAP	http://amigo.geneontology.org/amigo/term/GO:0000422
Gene Ontology	GO:0030032	lamellipodium assembly	1	25	0.309681	KIT	http://amigo.geneontology.org/amigo/term/GO:0030032
Gene Ontology	GO:0008536	Ran GTPase binding	1	25	0.309681	MYCBP2	http://amigo.geneontology.org/amigo/term/GO:0008536
Gene Ontology	GO:0045786	negative regulation of cell cycle	1	25	0.309681	CDK6	http://amigo.geneontology.org/amigo/term/GO:0045786
Gene Ontology	GO:0031012	extracellular matrix	3	172	0.31676	LRRTM4|COL8A1|COL23A1	http://amigo.geneontology.org/amigo/term/GO:0031012
Gene Ontology	GO:0043679	axon terminus	1	26	0.31676	CASR	http://amigo.geneontology.org/amigo/term/GO:0043679
Gene Ontology	GO:0045184	establishment of protein localization	1	26	0.31676	WHRN	http://amigo.geneontology.org/amigo/term/GO:0045184
Gene Ontology	GO:0043966	histone H3 acetylation	1	26	0.31676	JADE2	http://amigo.geneontology.org/amigo/term/GO:0043966
Gene Ontology	GO:0000993	RNA polymerase II complex binding	1	26	0.31676	RPRD1A	http://amigo.geneontology.org/amigo/term/GO:0000993
Gene Ontology	GO:0008150	biological_process	1	26	0.31676	QRICH1	http://amigo.geneontology.org/amigo/term/GO:0008150
Gene Ontology	GO:0046427	positive regulation of receptor signaling pathway via JAK-STAT	1	26	0.31676	KIT	http://amigo.geneontology.org/amigo/term/GO:0046427
Gene Ontology	GO:0016342	catenin complex	1	26	0.31676	CTNNA1	http://amigo.geneontology.org/amigo/term/GO:0016342
Gene Ontology	GO:0043231	intracellular membrane-bounded organelle	4	259	0.319923	RAB11FIP2|AHCYL1|CTNNA1|OSBPL3	http://amigo.geneontology.org/amigo/term/GO:0043231
Gene Ontology	GO:0038083	peptidyl-tyrosine autophosphorylation	1	27	0.319923	LYN	http://amigo.geneontology.org/amigo/term/GO:0038083
Gene Ontology	GO:0035198	miRNA binding	1	27	0.319923	RC3H1	http://amigo.geneontology.org/amigo/term/GO:0035198
Gene Ontology	GO:0030544	Hsp70 protein binding	1	27	0.319923	DNAJC18	http://amigo.geneontology.org/amigo/term/GO:0030544
Gene Ontology	GO:0045931	positive regulation of mitotic cell cycle	1	27	0.319923	ASNS	http://amigo.geneontology.org/amigo/term/GO:0045931
Gene Ontology	GO:0051482	positive regulation of cytosolic calcium ion concentration involved in phospholipase C-activating G protein-coupled signaling pathway	1	27	0.319923	GRM1	http://amigo.geneontology.org/amigo/term/GO:0051482
Gene Ontology	GO:0031593	polyubiquitin modification-dependent protein binding	1	27	0.319923	BABAM2	http://amigo.geneontology.org/amigo/term/GO:0031593
Gene Ontology	GO:0001541	ovarian follicle development	1	27	0.319923	KIT	http://amigo.geneontology.org/amigo/term/GO:0001541
Gene Ontology	GO:0034707	chloride channel complex	1	27	0.319923	GABRB1	http://amigo.geneontology.org/amigo/term/GO:0034707
Gene Ontology	GO:0006367	transcription initiation from RNA polymerase II promoter	1	27	0.319923	GTF2A1L	http://amigo.geneontology.org/amigo/term/GO:0006367
Gene Ontology	GO:0030134	COPII-coated ER to Golgi transport vesicle	1	27	0.319923	STX17	http://amigo.geneontology.org/amigo/term/GO:0030134
Gene Ontology	GO:0016575	histone deacetylation	1	27	0.319923	SIN3A	http://amigo.geneontology.org/amigo/term/GO:0016575
Gene Ontology	GO:0051219	phosphoprotein binding	1	27	0.319923	IGF2R	http://amigo.geneontology.org/amigo/term/GO:0051219
Gene Ontology	GO:1900087	positive regulation of G1/S transition of mitotic cell cycle	1	27	0.319923	KMT2E	http://amigo.geneontology.org/amigo/term/GO:1900087
Gene Ontology	GO:0033077	T cell differentiation in thymus	1	27	0.319923	CDK6	http://amigo.geneontology.org/amigo/term/GO:0033077
Gene Ontology	GO:0009953	dorsal/ventral pattern formation	1	27	0.319923	BMPR1B	http://amigo.geneontology.org/amigo/term/GO:0009953
Gene Ontology	GO:0032728	positive regulation of interferon-beta production	1	27	0.319923	POLR3B	http://amigo.geneontology.org/amigo/term/GO:0032728
Gene Ontology	GO:0051017	actin filament bundle assembly	1	27	0.319923	EPS8	http://amigo.geneontology.org/amigo/term/GO:0051017
Gene Ontology	GO:0008092	cytoskeletal protein binding	1	27	0.319923	EPB41L4B	http://amigo.geneontology.org/amigo/term/GO:0008092
Gene Ontology	GO:0050808	synapse organization	1	27	0.319923	GRM5	http://amigo.geneontology.org/amigo/term/GO:0050808
Gene Ontology	GO:0000976	transcription regulatory region sequence-specific DNA binding	2	97	0.324637	KLF16|SIN3A	http://amigo.geneontology.org/amigo/term/GO:0000976
Gene Ontology	GO:0050890	cognition	1	28	0.326615	GTF2A1L	http://amigo.geneontology.org/amigo/term/GO:0050890
Gene Ontology	GO:0048813	dendrite morphogenesis	1	28	0.326615	SDC2	http://amigo.geneontology.org/amigo/term/GO:0048813
Gene Ontology	GO:0051480	regulation of cytosolic calcium ion concentration	1	28	0.326615	TRPC4	http://amigo.geneontology.org/amigo/term/GO:0051480
Gene Ontology	GO:0032781	positive regulation of ATPase activity	1	28	0.326615	CASR	http://amigo.geneontology.org/amigo/term/GO:0032781
Gene Ontology	GO:0002088	lens development in camera-type eye	1	28	0.326615	PDS5B	http://amigo.geneontology.org/amigo/term/GO:0002088
Gene Ontology	GO:0030097	hemopoiesis	1	28	0.326615	SPTA1	http://amigo.geneontology.org/amigo/term/GO:0030097
Gene Ontology	GO:0051028	mRNA transport	1	28	0.326615	CASC3	http://amigo.geneontology.org/amigo/term/GO:0051028
Gene Ontology	GO:0008289	lipid binding	2	98	0.326615	OSBPL3|STARD6	http://amigo.geneontology.org/amigo/term/GO:0008289
Gene Ontology	GO:0090090	negative regulation of canonical Wnt signaling pathway	2	98	0.326615	ANKRD6|STK3	http://amigo.geneontology.org/amigo/term/GO:0090090
Gene Ontology	GO:0005547	phosphatidylinositol-3,4,5-trisphosphate binding	1	29	0.331905	ARRB2	http://amigo.geneontology.org/amigo/term/GO:0005547
Gene Ontology	GO:0032465	regulation of cytokinesis	1	29	0.331905	PRC1	http://amigo.geneontology.org/amigo/term/GO:0032465
Gene Ontology	GO:1900026	positive regulation of substrate adhesion-dependent cell spreading	1	29	0.331905	BRAF	http://amigo.geneontology.org/amigo/term/GO:1900026
Gene Ontology	GO:0071007	U2-type catalytic step 2 spliceosome	1	29	0.331905	AQR	http://amigo.geneontology.org/amigo/term/GO:0071007
Gene Ontology	GO:0001103	RNA polymerase II repressing transcription factor binding	1	29	0.331905	SIN3A	http://amigo.geneontology.org/amigo/term/GO:0001103
Gene Ontology	GO:0019955	cytokine binding	1	29	0.331905	KIT	http://amigo.geneontology.org/amigo/term/GO:0019955
Gene Ontology	GO:0005791	rough endoplasmic reticulum	1	29	0.331905	CDKAL1	http://amigo.geneontology.org/amigo/term/GO:0005791
Gene Ontology	GO:0030217	T cell differentiation	1	29	0.331905	KIT	http://amigo.geneontology.org/amigo/term/GO:0030217
Gene Ontology	GO:0007612	learning	1	29	0.331905	GRM5	http://amigo.geneontology.org/amigo/term/GO:0007612
Gene Ontology	GO:0000226	microtubule cytoskeleton organization	2	101	0.336056	PRC1|GABARAP	http://amigo.geneontology.org/amigo/term/GO:0000226
Gene Ontology	GO:0006355	regulation of transcription, DNA-templated	5	360	0.336177	FOXP2|NR3C2|DACH1|HCFC2|TCEA3	http://amigo.geneontology.org/amigo/term/GO:0006355
Gene Ontology	GO:0007605	sensory perception of sound	2	102	0.336177	ATP8B1|WHRN	http://amigo.geneontology.org/amigo/term/GO:0007605
Gene Ontology	GO:0019894	kinesin binding	1	30	0.336177	PRC1	http://amigo.geneontology.org/amigo/term/GO:0019894
Gene Ontology	GO:0005484	SNAP receptor activity	1	30	0.336177	STX17	http://amigo.geneontology.org/amigo/term/GO:0005484
Gene Ontology	GO:0090503	RNA phosphodiester bond hydrolysis, exonucleolytic	1	30	0.336177	USB1	http://amigo.geneontology.org/amigo/term/GO:0090503
Gene Ontology	GO:0007193	adenylate cyclase-inhibiting G protein-coupled receptor signaling pathway	1	30	0.336177	OPRM1	http://amigo.geneontology.org/amigo/term/GO:0007193
Gene Ontology	GO:0007249	I-kappaB kinase/NF-kappaB signaling	1	30	0.336177	ROCK2	http://amigo.geneontology.org/amigo/term/GO:0007249
Gene Ontology	GO:0006906	vesicle fusion	1	30	0.336177	STX17	http://amigo.geneontology.org/amigo/term/GO:0006906
Gene Ontology	GO:0032259	methylation	1	30	0.336177	COQ3	http://amigo.geneontology.org/amigo/term/GO:0032259
Gene Ontology	GO:0071300	cellular response to retinoic acid	1	30	0.336177	LYN	http://amigo.geneontology.org/amigo/term/GO:0071300
Gene Ontology	GO:0048701	embryonic cranial skeleton morphogenesis	1	30	0.336177	ALX3	http://amigo.geneontology.org/amigo/term/GO:0048701
Gene Ontology	GO:0051898	negative regulation of protein kinase B signaling	1	30	0.336177	SH2B3	http://amigo.geneontology.org/amigo/term/GO:0051898
Gene Ontology	GO:0007157	heterophilic cell-cell adhesion via plasma membrane cell adhesion molecules	1	30	0.336177	ALCAM	http://amigo.geneontology.org/amigo/term/GO:0007157
Gene Ontology	GO:0005763	mitochondrial small ribosomal subunit	1	30	0.336177	DAP3	http://amigo.geneontology.org/amigo/term/GO:0005763
Gene Ontology	GO:0008201	heparin binding	2	104	0.340233	MPO|SERPINC1	http://amigo.geneontology.org/amigo/term/GO:0008201
Gene Ontology	GO:0030282	bone mineralization	1	31	0.340233	ALOX15	http://amigo.geneontology.org/amigo/term/GO:0030282
Gene Ontology	GO:0051321	meiotic cell cycle	1	31	0.340233	SMC3	http://amigo.geneontology.org/amigo/term/GO:0051321
Gene Ontology	GO:0071560	cellular response to transforming growth factor beta stimulus	1	31	0.340233	PDE3A	http://amigo.geneontology.org/amigo/term/GO:0071560
Gene Ontology	GO:0007628	adult walking behavior	1	31	0.340233	ARRB2	http://amigo.geneontology.org/amigo/term/GO:0007628
Gene Ontology	GO:0042169	SH2 domain binding	1	31	0.340233	KIT	http://amigo.geneontology.org/amigo/term/GO:0042169
Gene Ontology	GO:0031663	lipopolysaccharide-mediated signaling pathway	1	31	0.340233	LYN	http://amigo.geneontology.org/amigo/term/GO:0031663
Gene Ontology	GO:0045880	positive regulation of smoothened signaling pathway	1	31	0.340233	CTNNA1	http://amigo.geneontology.org/amigo/term/GO:0045880
Gene Ontology	GO:0042177	negative regulation of protein catabolic process	1	31	0.340233	MYCBP2	http://amigo.geneontology.org/amigo/term/GO:0042177
Gene Ontology	GO:0035115	embryonic forelimb morphogenesis	1	31	0.340233	ALX3	http://amigo.geneontology.org/amigo/term/GO:0035115
Gene Ontology	GO:0043406	positive regulation of MAP kinase activity	1	31	0.340233	KIT	http://amigo.geneontology.org/amigo/term/GO:0043406
Gene Ontology	GO:0001772	immunological synapse	1	31	0.340233	ALCAM	http://amigo.geneontology.org/amigo/term/GO:0001772
Gene Ontology	GO:0008017	microtubule binding	3	188	0.343248	PRC1|DNM3|GABARAP	http://amigo.geneontology.org/amigo/term/GO:0008017
Gene Ontology	GO:0005844	polysome	1	32	0.346839	ATXN2	http://amigo.geneontology.org/amigo/term/GO:0005844
Gene Ontology	GO:0005109	frizzled binding	1	32	0.346839	DVL2	http://amigo.geneontology.org/amigo/term/GO:0005109
Gene Ontology	GO:0015293	symporter activity	1	32	0.346839	SLC28A1	http://amigo.geneontology.org/amigo/term/GO:0015293
Gene Ontology	GO:0051879	Hsp90 protein binding	1	32	0.346839	USP19	http://amigo.geneontology.org/amigo/term/GO:0051879
Gene Ontology	GO:0030501	positive regulation of bone mineralization	1	32	0.346839	BMPR1B	http://amigo.geneontology.org/amigo/term/GO:0030501
Gene Ontology	GO:0007346	regulation of mitotic cell cycle	1	32	0.346839	TTC28	http://amigo.geneontology.org/amigo/term/GO:0007346
Gene Ontology	GO:0004715	non-membrane spanning protein tyrosine kinase activity	1	32	0.346839	LYN	http://amigo.geneontology.org/amigo/term/GO:0004715
Gene Ontology	GO:0031225	anchored component of membrane	1	33	0.352025	OPCML	http://amigo.geneontology.org/amigo/term/GO:0031225
Gene Ontology	GO:0042149	cellular response to glucose starvation	1	33	0.352025	ASNS	http://amigo.geneontology.org/amigo/term/GO:0042149
Gene Ontology	GO:0001942	hair follicle development	1	33	0.352025	LDB2	http://amigo.geneontology.org/amigo/term/GO:0001942
Gene Ontology	GO:0032720	negative regulation of tumor necrosis factor production	1	33	0.352025	ARRB2	http://amigo.geneontology.org/amigo/term/GO:0032720
Gene Ontology	GO:0032580	Golgi cisterna membrane	1	33	0.352025	SAR1B	http://amigo.geneontology.org/amigo/term/GO:0032580
Gene Ontology	GO:0003774	motor activity	1	33	0.352025	DYNC1I1	http://amigo.geneontology.org/amigo/term/GO:0003774
Gene Ontology	GO:0071363	cellular response to growth factor stimulus	1	33	0.352025	BMPR1B	http://amigo.geneontology.org/amigo/term/GO:0071363
Gene Ontology	GO:0002062	chondrocyte differentiation	1	33	0.352025	BMPR1B	http://amigo.geneontology.org/amigo/term/GO:0002062
Gene Ontology	GO:0045785	positive regulation of cell adhesion	1	33	0.352025	EPB41L4B	http://amigo.geneontology.org/amigo/term/GO:0045785
Gene Ontology	GO:0000086	G2/M transition of mitotic cell cycle	1	33	0.352025	FBXL3	http://amigo.geneontology.org/amigo/term/GO:0000086
Gene Ontology	GO:0060291	long-term synaptic potentiation	1	33	0.352025	BRAF	http://amigo.geneontology.org/amigo/term/GO:0060291
Gene Ontology	GO:0016491	oxidoreductase activity	2	109	0.355324	MICAL2|SCD5	http://amigo.geneontology.org/amigo/term/GO:0016491
Gene Ontology	GO:0042127	regulation of cell population proliferation	2	109	0.355324	LYN|BRAF	http://amigo.geneontology.org/amigo/term/GO:0042127
Gene Ontology	GO:0032868	response to insulin	1	34	0.357022	EIF6	http://amigo.geneontology.org/amigo/term/GO:0032868
Gene Ontology	GO:0005637	nuclear inner membrane	1	34	0.357022	TERB2	http://amigo.geneontology.org/amigo/term/GO:0005637
Gene Ontology	GO:0120163	negative regulation of cold-induced thermogenesis	1	34	0.357022	IP6K1	http://amigo.geneontology.org/amigo/term/GO:0120163
Gene Ontology	GO:0005080	protein kinase C binding	1	34	0.357022	ADCY4	http://amigo.geneontology.org/amigo/term/GO:0005080
Gene Ontology	GO:0005905	clathrin-coated pit	1	34	0.357022	ARRB2	http://amigo.geneontology.org/amigo/term/GO:0005905
Gene Ontology	GO:0010595	positive regulation of endothelial cell migration	1	34	0.357022	ROCK2	http://amigo.geneontology.org/amigo/term/GO:0010595
Gene Ontology	GO:0050766	positive regulation of phagocytosis	1	34	0.357022	BCR	http://amigo.geneontology.org/amigo/term/GO:0050766
Gene Ontology	GO:0031252	cell leading edge	1	34	0.357022	LDB2	http://amigo.geneontology.org/amigo/term/GO:0031252
Gene Ontology	GO:0003724	RNA helicase activity	1	35	0.363718	DHX38	http://amigo.geneontology.org/amigo/term/GO:0003724
Gene Ontology	GO:0032993	protein-DNA complex	1	35	0.363718	EYA1	http://amigo.geneontology.org/amigo/term/GO:0032993
Gene Ontology	GO:0010862	positive regulation of pathway-restricted SMAD protein phosphorylation	1	35	0.363718	GDF6	http://amigo.geneontology.org/amigo/term/GO:0010862
Gene Ontology	GO:0015485	cholesterol binding	1	35	0.363718	OSBPL3	http://amigo.geneontology.org/amigo/term/GO:0015485
Gene Ontology	GO:0007368	determination of left/right symmetry	1	35	0.363718	ARMC4	http://amigo.geneontology.org/amigo/term/GO:0007368
Gene Ontology	GO:0060041	retina development in camera-type eye	1	35	0.363718	BMPR1B	http://amigo.geneontology.org/amigo/term/GO:0060041
Gene Ontology	GO:0007507	heart development	2	113	0.367261	MICAL2|ARMC4	http://amigo.geneontology.org/amigo/term/GO:0007507
Gene Ontology	GO:0048812	neuron projection morphogenesis	1	36	0.368436	CNTNAP1	http://amigo.geneontology.org/amigo/term/GO:0048812
Gene Ontology	GO:0071902	positive regulation of protein serine/threonine kinase activity	1	36	0.368436	CAB39	http://amigo.geneontology.org/amigo/term/GO:0071902
Gene Ontology	GO:2000300	regulation of synaptic vesicle exocytosis	1	36	0.368436	BACE1	http://amigo.geneontology.org/amigo/term/GO:2000300
Gene Ontology	GO:0032391	photoreceptor connecting cilium	1	36	0.368436	WHRN	http://amigo.geneontology.org/amigo/term/GO:0032391
Gene Ontology	GO:0030890	positive regulation of B cell proliferation	1	36	0.368436	NCKAP1L	http://amigo.geneontology.org/amigo/term/GO:0030890
Gene Ontology	GO:0051216	cartilage development	1	36	0.368436	PITX1	http://amigo.geneontology.org/amigo/term/GO:0051216
Gene Ontology	GO:0030514	negative regulation of BMP signaling pathway	1	36	0.368436	CTDSPL2	http://amigo.geneontology.org/amigo/term/GO:0030514
Gene Ontology	GO:0048856	anatomical structure development	1	36	0.368436	EYA1	http://amigo.geneontology.org/amigo/term/GO:0048856
Gene Ontology	GO:0020037	heme binding	2	114	0.368436	LPO|MPO	http://amigo.geneontology.org/amigo/term/GO:0020037
Gene Ontology	GO:0043005	neuron projection	3	202	0.372834	GRM5|OPRM1|BRAF	http://amigo.geneontology.org/amigo/term/GO:0043005
Gene Ontology	GO:0046332	SMAD binding	1	37	0.374102	BMPR1B	http://amigo.geneontology.org/amigo/term/GO:0046332
Gene Ontology	GO:0051539	4 iron, 4 sulfur cluster binding	1	37	0.374102	CDKAL1	http://amigo.geneontology.org/amigo/term/GO:0051539
Gene Ontology	GO:0009653	anatomical structure morphogenesis	1	37	0.374102	PITX1	http://amigo.geneontology.org/amigo/term/GO:0009653
Gene Ontology	GO:0071949	FAD binding	1	37	0.374102	MICAL2	http://amigo.geneontology.org/amigo/term/GO:0071949
Gene Ontology	GO:0097110	scaffold protein binding	1	37	0.374102	UBTF	http://amigo.geneontology.org/amigo/term/GO:0097110
Gene Ontology	GO:0045668	negative regulation of osteoblast differentiation	1	37	0.374102	CDK6	http://amigo.geneontology.org/amigo/term/GO:0045668
Gene Ontology	GO:0008022	protein C-terminus binding	2	117	0.378151	PDZD3|ATXN2	http://amigo.geneontology.org/amigo/term/GO:0008022
Gene Ontology	GO:0030198	extracellular matrix organization	2	117	0.378151	COL8A1|COL23A1	http://amigo.geneontology.org/amigo/term/GO:0030198
Gene Ontology	GO:0000977	RNA polymerase II transcription regulatory region sequence-specific DNA binding	3	205	0.379136	ALX3|CUX1|CUX2	http://amigo.geneontology.org/amigo/term/GO:0000977
Gene Ontology	GO:0035690	cellular response to drug	1	38	0.379691	BRAF	http://amigo.geneontology.org/amigo/term/GO:0035690
Gene Ontology	GO:0042734	presynaptic membrane	1	38	0.379691	GRIK2	http://amigo.geneontology.org/amigo/term/GO:0042734
Gene Ontology	GO:0000777	condensed chromosome kinetochore	1	38	0.379691	DYNC1I1	http://amigo.geneontology.org/amigo/term/GO:0000777
Gene Ontology	GO:0065003	protein-containing complex assembly	1	38	0.379691	NCKAP1L	http://amigo.geneontology.org/amigo/term/GO:0065003
Gene Ontology	GO:0061844	antimicrobial humoral immune response mediated by antimicrobial peptide	1	38	0.379691	ROMO1	http://amigo.geneontology.org/amigo/term/GO:0061844
Gene Ontology	GO:0018105	peptidyl-serine phosphorylation	2	118	0.380164	ROCK2|DCLK3	http://amigo.geneontology.org/amigo/term/GO:0018105
Gene Ontology	GO:0042393	histone binding	2	119	0.383763	SAMD13|UIMC1	http://amigo.geneontology.org/amigo/term/GO:0042393
Gene Ontology	GO:1904115	axon cytoplasm	1	39	0.384806	TRIM46	http://amigo.geneontology.org/amigo/term/GO:1904115
Gene Ontology	GO:0042277	peptide binding	1	39	0.384806	OPRM1	http://amigo.geneontology.org/amigo/term/GO:0042277
Gene Ontology	GO:0016301	kinase activity	1	39	0.384806	IP6K1	http://amigo.geneontology.org/amigo/term/GO:0016301
Gene Ontology	GO:0016328	lateral plasma membrane	1	39	0.384806	DVL2	http://amigo.geneontology.org/amigo/term/GO:0016328
Gene Ontology	GO:0006417	regulation of translation	1	39	0.384806	CASC3	http://amigo.geneontology.org/amigo/term/GO:0006417
Gene Ontology	GO:0050679	positive regulation of epithelial cell proliferation	1	39	0.384806	EYA1	http://amigo.geneontology.org/amigo/term/GO:0050679
Gene Ontology	GO:0006413	translational initiation	1	40	0.390097	EIF6	http://amigo.geneontology.org/amigo/term/GO:0006413
Gene Ontology	GO:0030136	clathrin-coated vesicle	1	40	0.390097	DVL2	http://amigo.geneontology.org/amigo/term/GO:0030136
Gene Ontology	GO:0098655	cation transmembrane transport	1	40	0.390097	TRPM2	http://amigo.geneontology.org/amigo/term/GO:0098655
Gene Ontology	GO:0048365	Rac GTPase binding	1	40	0.390097	DVL2	http://amigo.geneontology.org/amigo/term/GO:0048365
Gene Ontology	GO:0004714	transmembrane receptor protein tyrosine kinase activity	1	40	0.390097	KIT	http://amigo.geneontology.org/amigo/term/GO:0004714
Gene Ontology	GO:0009615	response to virus	1	40	0.390097	CDK6	http://amigo.geneontology.org/amigo/term/GO:0009615
Gene Ontology	GO:0045121	membrane raft	2	123	0.395012	BACE1|LYN	http://amigo.geneontology.org/amigo/term/GO:0045121
Gene Ontology	GO:0031201	SNARE complex	1	41	0.395246	STX17	http://amigo.geneontology.org/amigo/term/GO:0031201
Gene Ontology	GO:0031397	negative regulation of protein ubiquitination	1	41	0.395246	ARRB2	http://amigo.geneontology.org/amigo/term/GO:0031397
Gene Ontology	GO:0017053	transcription repressor complex	1	41	0.395246	SIN3A	http://amigo.geneontology.org/amigo/term/GO:0017053
Gene Ontology	GO:0010506	regulation of autophagy	1	41	0.395246	USP33	http://amigo.geneontology.org/amigo/term/GO:0010506
Gene Ontology	GO:1990841	promoter-specific chromatin binding	1	41	0.395246	ZNF609	http://amigo.geneontology.org/amigo/term/GO:1990841
Gene Ontology	GO:0006281	DNA repair	2	124	0.396857	SMC3|PDS5B	http://amigo.geneontology.org/amigo/term/GO:0006281
Gene Ontology	GO:0030027	lamellipodium	2	124	0.396857	SNX2|CTNNA1	http://amigo.geneontology.org/amigo/term/GO:0030027
Gene Ontology	GO:0010951	negative regulation of endopeptidase activity	2	125	0.400585	SPINT2|SERPINC1	http://amigo.geneontology.org/amigo/term/GO:0010951
Gene Ontology	GO:0045727	positive regulation of translation	1	42	0.400585	EIF6	http://amigo.geneontology.org/amigo/term/GO:0045727
Gene Ontology	GO:0043022	ribosome binding	1	42	0.400585	EIF6	http://amigo.geneontology.org/amigo/term/GO:0043022
Gene Ontology	GO:0042472	inner ear morphogenesis	1	42	0.400585	BCR	http://amigo.geneontology.org/amigo/term/GO:0042472
Gene Ontology	GO:0004190	aspartic-type endopeptidase activity	1	42	0.400585	BACE1	http://amigo.geneontology.org/amigo/term/GO:0004190
Gene Ontology	GO:0030496	midbody	2	126	0.403107	PRC1|TTC28	http://amigo.geneontology.org/amigo/term/GO:0030496
Gene Ontology	GO:0043621	protein self-association	1	43	0.406127	DVL2	http://amigo.geneontology.org/amigo/term/GO:0043621
Gene Ontology	GO:0045600	positive regulation of fat cell differentiation	1	43	0.406127	STK3	http://amigo.geneontology.org/amigo/term/GO:0045600
Gene Ontology	GO:0050680	negative regulation of epithelial cell proliferation	1	43	0.406127	CDK6	http://amigo.geneontology.org/amigo/term/GO:0050680
Gene Ontology	GO:0042752	regulation of circadian rhythm	1	43	0.406127	ROCK2	http://amigo.geneontology.org/amigo/term/GO:0042752
Gene Ontology	GO:0008344	adult locomotory behavior	1	43	0.406127	EPS8	http://amigo.geneontology.org/amigo/term/GO:0008344
Gene Ontology	GO:0005783	endoplasmic reticulum	7	607	0.411209	BACE1|ZP2|MSRB3|CATSPER3|ATP8B1|SAR1B|CDKAL1	http://amigo.geneontology.org/amigo/term/GO:0005783
Gene Ontology	GO:0005747	mitochondrial respiratory chain complex I	1	44	0.411209	NDUFB2	http://amigo.geneontology.org/amigo/term/GO:0005747
Gene Ontology	GO:0048538	thymus development	1	44	0.411209	BRAF	http://amigo.geneontology.org/amigo/term/GO:0048538
Gene Ontology	GO:0001947	heart looping	1	44	0.411209	MICAL2	http://amigo.geneontology.org/amigo/term/GO:0001947
Gene Ontology	GO:0032880	regulation of protein localization	1	44	0.411209	MYCBP2	http://amigo.geneontology.org/amigo/term/GO:0032880
Gene Ontology	GO:0001933	negative regulation of protein phosphorylation	1	44	0.411209	ARRB2	http://amigo.geneontology.org/amigo/term/GO:0001933
Gene Ontology	GO:0043161	proteasome-mediated ubiquitin-dependent protein catabolic process	2	130	0.415013	ARRB2|KLHL20	http://amigo.geneontology.org/amigo/term/GO:0043161
Gene Ontology	GO:0070373	negative regulation of ERK1 and ERK2 cascade	1	45	0.417181	LYN	http://amigo.geneontology.org/amigo/term/GO:0070373
Gene Ontology	GO:0005518	collagen binding	1	45	0.417181	ADAM9	http://amigo.geneontology.org/amigo/term/GO:0005518
Gene Ontology	GO:0050829	defense response to Gram-negative bacterium	1	46	0.422021	ROMO1	http://amigo.geneontology.org/amigo/term/GO:0050829
Gene Ontology	GO:0001085	RNA polymerase II transcription factor binding	1	46	0.422021	PITX1	http://amigo.geneontology.org/amigo/term/GO:0001085
Gene Ontology	GO:0036464	cytoplasmic ribonucleoprotein granule	1	46	0.422021	ROCK2	http://amigo.geneontology.org/amigo/term/GO:0036464
Gene Ontology	GO:0006325	chromatin organization	1	46	0.422021	BABAM2	http://amigo.geneontology.org/amigo/term/GO:0006325
Gene Ontology	GO:0018107	peptidyl-threonine phosphorylation	1	46	0.422021	ROCK2	http://amigo.geneontology.org/amigo/term/GO:0018107
Gene Ontology	GO:0035064	methylated histone binding	1	46	0.422021	KMT2E	http://amigo.geneontology.org/amigo/term/GO:0035064
Gene Ontology	GO:0007596	blood coagulation	1	46	0.422021	SERPINC1	http://amigo.geneontology.org/amigo/term/GO:0007596
Gene Ontology	GO:0005925	focal adhesion	2	133	0.423282	USP33|EFS	http://amigo.geneontology.org/amigo/term/GO:0005925
Gene Ontology	GO:0006260	DNA replication	1	47	0.426056	SIN3A	http://amigo.geneontology.org/amigo/term/GO:0006260
Gene Ontology	GO:0005758	mitochondrial intermembrane space	1	47	0.426056	FBXL4	http://amigo.geneontology.org/amigo/term/GO:0005758
Gene Ontology	GO:0045335	phagocytic vesicle	1	47	0.426056	SLAMF1	http://amigo.geneontology.org/amigo/term/GO:0045335
Gene Ontology	GO:0006816	calcium ion transport	1	47	0.426056	CASR	http://amigo.geneontology.org/amigo/term/GO:0006816
Gene Ontology	GO:0008104	protein localization	1	47	0.426056	NBEA	http://amigo.geneontology.org/amigo/term/GO:0008104
Gene Ontology	GO:0050790	regulation of catalytic activity	1	47	0.426056	SLAMF1	http://amigo.geneontology.org/amigo/term/GO:0050790
Gene Ontology	GO:0045669	positive regulation of osteoblast differentiation	1	48	0.430311	BMPR1B	http://amigo.geneontology.org/amigo/term/GO:0045669
Gene Ontology	GO:0000166	nucleotide binding	1	48	0.430311	REV3L	http://amigo.geneontology.org/amigo/term/GO:0000166
Gene Ontology	GO:0045296	cadherin binding	1	48	0.430311	CTNNA1	http://amigo.geneontology.org/amigo/term/GO:0045296
Gene Ontology	GO:0005044	scavenger receptor activity	1	48	0.430311	ENPP2	http://amigo.geneontology.org/amigo/term/GO:0005044
Gene Ontology	GO:0005581	collagen trimer	1	48	0.430311	COL8A1	http://amigo.geneontology.org/amigo/term/GO:0005581
Gene Ontology	GO:0005788	endoplasmic reticulum lumen	1	48	0.430311	SIL1	http://amigo.geneontology.org/amigo/term/GO:0005788
Gene Ontology	GO:0030593	neutrophil chemotaxis	1	49	0.434449	NCKAP1L	http://amigo.geneontology.org/amigo/term/GO:0030593
Gene Ontology	GO:0043433	negative regulation of DNA-binding transcription factor activity	1	49	0.434449	ESR1	http://amigo.geneontology.org/amigo/term/GO:0043433
Gene Ontology	GO:0071347	cellular response to interleukin-1	1	49	0.434449	RC3H1	http://amigo.geneontology.org/amigo/term/GO:0071347
Gene Ontology	GO:0030317	flagellated sperm motility	1	49	0.434449	CATSPER3	http://amigo.geneontology.org/amigo/term/GO:0030317
Gene Ontology	GO:0060079	excitatory postsynaptic potential	1	49	0.434449	GRIK2	http://amigo.geneontology.org/amigo/term/GO:0060079
Gene Ontology	GO:0034976	response to endoplasmic reticulum stress	1	50	0.439162	ALOX15	http://amigo.geneontology.org/amigo/term/GO:0034976
Gene Ontology	GO:0004175	endopeptidase activity	1	50	0.439162	BACE1	http://amigo.geneontology.org/amigo/term/GO:0004175
Gene Ontology	GO:0050731	positive regulation of peptidyl-tyrosine phosphorylation	1	50	0.439162	ENPP2	http://amigo.geneontology.org/amigo/term/GO:0050731
Gene Ontology	GO:0098982	GABA-ergic synapse	1	50	0.439162	BSN	http://amigo.geneontology.org/amigo/term/GO:0098982
Gene Ontology	GO:0009897	external side of plasma membrane	3	236	0.44137	ALCAM|SLAMF1|KIT	http://amigo.geneontology.org/amigo/term/GO:0009897
Gene Ontology	GO:0045732	positive regulation of protein catabolic process	1	51	0.443422	OAZ2	http://amigo.geneontology.org/amigo/term/GO:0045732
Gene Ontology	GO:0032956	regulation of actin cytoskeleton organization	1	51	0.443422	ROCK2	http://amigo.geneontology.org/amigo/term/GO:0032956
Gene Ontology	GO:0003730	mRNA 3'-UTR binding	1	51	0.443422	RC3H1	http://amigo.geneontology.org/amigo/term/GO:0003730
Gene Ontology	GO:0007409	axonogenesis	1	52	0.447922	TRIM46	http://amigo.geneontology.org/amigo/term/GO:0007409
Gene Ontology	GO:0032088	negative regulation of NF-kappaB transcription factor activity	1	52	0.447922	ARRB2	http://amigo.geneontology.org/amigo/term/GO:0032088
Gene Ontology	GO:0006914	autophagy	1	52	0.447922	PHF23	http://amigo.geneontology.org/amigo/term/GO:0006914
Gene Ontology	GO:0000784	nuclear chromosome, telomeric region	1	52	0.447922	TERB2	http://amigo.geneontology.org/amigo/term/GO:0000784
Gene Ontology	GO:0019904	protein domain specific binding	2	144	0.449812	DVL2|CNTLN	http://amigo.geneontology.org/amigo/term/GO:0019904
Gene Ontology	GO:0030335	positive regulation of cell migration	2	144	0.449812	LYN|KIT	http://amigo.geneontology.org/amigo/term/GO:0030335
Gene Ontology	GO:0051301	cell division	2	144	0.449812	SMC3|BABAM2	http://amigo.geneontology.org/amigo/term/GO:0051301
Gene Ontology	GO:0010976	positive regulation of neuron projection development	1	53	0.452144	LYN	http://amigo.geneontology.org/amigo/term/GO:0010976
Gene Ontology	GO:0042383	sarcolemma	1	53	0.452144	ALOX15	http://amigo.geneontology.org/amigo/term/GO:0042383
Gene Ontology	GO:0005793	endoplasmic reticulum-Golgi intermediate compartment	1	53	0.452144	STX17	http://amigo.geneontology.org/amigo/term/GO:0005793
Gene Ontology	GO:0031966	mitochondrial membrane	1	54	0.455914	DNM3	http://amigo.geneontology.org/amigo/term/GO:0031966
Gene Ontology	GO:0033674	positive regulation of kinase activity	1	54	0.455914	KIT	http://amigo.geneontology.org/amigo/term/GO:0033674
Gene Ontology	GO:0032436	positive regulation of proteasomal ubiquitin-dependent protein catabolic process	1	54	0.455914	FBXO22	http://amigo.geneontology.org/amigo/term/GO:0032436
Gene Ontology	GO:0032091	negative regulation of protein binding	1	54	0.455914	USP33	http://amigo.geneontology.org/amigo/term/GO:0032091
Gene Ontology	GO:0048306	calcium-dependent protein binding	1	54	0.455914	SEC31A	http://amigo.geneontology.org/amigo/term/GO:0048306
Gene Ontology	GO:0006468	protein phosphorylation	3	245	0.458349	KALRN|BMPR1B|BRAF	http://amigo.geneontology.org/amigo/term/GO:0006468
Gene Ontology	GO:0060070	canonical Wnt signaling pathway	1	55	0.461173	DVL2	http://amigo.geneontology.org/amigo/term/GO:0060070
Gene Ontology	GO:0030165	PDZ domain binding	1	55	0.461173	PLEKHA2	http://amigo.geneontology.org/amigo/term/GO:0030165
Gene Ontology	GO:0031647	regulation of protein stability	1	56	0.465634	KRAS	http://amigo.geneontology.org/amigo/term/GO:0031647
Gene Ontology	GO:0006887	exocytosis	1	56	0.465634	STX17	http://amigo.geneontology.org/amigo/term/GO:0006887
Gene Ontology	GO:0019900	kinase binding	1	56	0.465634	TTC28	http://amigo.geneontology.org/amigo/term/GO:0019900
Gene Ontology	GO:0030141	secretory granule	1	57	0.470004	SCG5	http://amigo.geneontology.org/amigo/term/GO:0030141
Gene Ontology	GO:0003725	double-stranded RNA binding	1	57	0.470004	RC3H1	http://amigo.geneontology.org/amigo/term/GO:0003725
Gene Ontology	GO:0071277	cellular response to calcium ion	1	57	0.470004	ALOX15	http://amigo.geneontology.org/amigo/term/GO:0071277
Gene Ontology	GO:0030183	B cell differentiation	1	57	0.470004	KIT	http://amigo.geneontology.org/amigo/term/GO:0030183
Gene Ontology	GO:0005815	microtubule organizing center	1	57	0.470004	EHBP1	http://amigo.geneontology.org/amigo/term/GO:0005815
Gene Ontology	GO:0071346	cellular response to interferon-gamma	1	58	0.474284	GBP4	http://amigo.geneontology.org/amigo/term/GO:0071346
Gene Ontology	GO:0004252	serine-type endopeptidase activity	2	154	0.475669	HTRA4|APEH	http://amigo.geneontology.org/amigo/term/GO:0004252
Gene Ontology	GO:0045202	synapse	3	254	0.476589	OPRM1|SPG11|DNM3	http://amigo.geneontology.org/amigo/term/GO:0045202
Gene Ontology	GO:0003924	GTPase activity	3	255	0.477752	SAR1B|DNM3|GBP4	http://amigo.geneontology.org/amigo/term/GO:0003924
Gene Ontology	GO:0019903	protein phosphatase binding	1	59	0.477752	STX17	http://amigo.geneontology.org/amigo/term/GO:0019903
Gene Ontology	GO:0008380	RNA splicing	1	59	0.477752	USB1	http://amigo.geneontology.org/amigo/term/GO:0008380
Gene Ontology	GO:0007417	central nervous system development	1	59	0.477752	STK3	http://amigo.geneontology.org/amigo/term/GO:0007417
Gene Ontology	GO:0015629	actin cytoskeleton	2	156	0.48022	CTNNA1|GABARAP	http://amigo.geneontology.org/amigo/term/GO:0015629
Gene Ontology	GO:0031514	motile cilium	1	60	0.482581	CFAP206	http://amigo.geneontology.org/amigo/term/GO:0031514
Gene Ontology	GO:0005819	spindle	1	60	0.482581	PRC1	http://amigo.geneontology.org/amigo/term/GO:0005819
Gene Ontology	GO:0006955	immune response	2	158	0.485777	CD244|ENPP2	http://amigo.geneontology.org/amigo/term/GO:0006955
Gene Ontology	GO:0007018	microtubule-based movement	1	61	0.486967	DYNC1I1	http://amigo.geneontology.org/amigo/term/GO:0007018
Gene Ontology	GO:0001726	ruffle	1	61	0.486967	CDK6	http://amigo.geneontology.org/amigo/term/GO:0001726
Gene Ontology	GO:0006338	chromatin remodeling	1	62	0.492012	HCFC2	http://amigo.geneontology.org/amigo/term/GO:0006338
Gene Ontology	GO:0000932	P-body	1	62	0.492012	RC3H1	http://amigo.geneontology.org/amigo/term/GO:0000932
Gene Ontology	GO:0005546	phosphatidylinositol-4,5-bisphosphate binding	1	63	0.496616	ALOX15	http://amigo.geneontology.org/amigo/term/GO:0005546
Gene Ontology	GO:0009791	post-embryonic development	1	63	0.496616	KMT2A	http://amigo.geneontology.org/amigo/term/GO:0009791
Gene Ontology	GO:0007286	spermatid development	1	64	0.499651	KIT	http://amigo.geneontology.org/amigo/term/GO:0007286
Gene Ontology	GO:0000776	kinetochore	1	64	0.499651	SIN3A	http://amigo.geneontology.org/amigo/term/GO:0000776
Gene Ontology	GO:0016605	PML body	1	64	0.499651	KLHL20	http://amigo.geneontology.org/amigo/term/GO:0016605
Gene Ontology	GO:0000151	ubiquitin ligase complex	1	64	0.499651	UBE2D2	http://amigo.geneontology.org/amigo/term/GO:0000151
Gene Ontology	GO:0007160	cell-matrix adhesion	1	64	0.499651	ADAM9	http://amigo.geneontology.org/amigo/term/GO:0007160
Gene Ontology	GO:0001843	neural tube closure	1	64	0.499651	SPINT2	http://amigo.geneontology.org/amigo/term/GO:0001843
Gene Ontology	GO:0034220	ion transmembrane transport	1	64	0.499651	GRIK2	http://amigo.geneontology.org/amigo/term/GO:0034220
Gene Ontology	GO:0042632	cholesterol homeostasis	1	65	0.503349	SEC24A	http://amigo.geneontology.org/amigo/term/GO:0042632
Gene Ontology	GO:0045444	fat cell differentiation	1	65	0.503349	GDF6	http://amigo.geneontology.org/amigo/term/GO:0045444
Gene Ontology	GO:0031901	early endosome membrane	1	65	0.503349	SNX2	http://amigo.geneontology.org/amigo/term/GO:0031901
Gene Ontology	GO:0005777	peroxisome	1	66	0.507722	TMEM173	http://amigo.geneontology.org/amigo/term/GO:0005777
Gene Ontology	GO:0016363	nuclear matrix	1	66	0.507722	SMC3	http://amigo.geneontology.org/amigo/term/GO:0016363
Gene Ontology	GO:0005884	actin filament	1	67	0.512403	WHRN	http://amigo.geneontology.org/amigo/term/GO:0005884
Gene Ontology	GO:0002250	adaptive immune response	1	67	0.512403	ALCAM	http://amigo.geneontology.org/amigo/term/GO:0002250
Gene Ontology	GO:0042391	regulation of membrane potential	1	68	0.517021	SLC4A4	http://amigo.geneontology.org/amigo/term/GO:0042391
Gene Ontology	GO:0005102	signaling receptor binding	2	171	0.519681	LYN|NRG2	http://amigo.geneontology.org/amigo/term/GO:0005102
Gene Ontology	GO:0098869	cellular oxidant detoxification	1	69	0.52119	LPO	http://amigo.geneontology.org/amigo/term/GO:0098869
Gene Ontology	GO:0007275	multicellular organism development	2	172	0.521416	GDF6|KIT	http://amigo.geneontology.org/amigo/term/GO:0007275
Gene Ontology	GO:0001228	DNA-binding transcription activator activity, RNA polymerase II-specific	4	385	0.527665	ZNF319|ESR1|PITX1|AKNA	http://amigo.geneontology.org/amigo/term/GO:0001228
Gene Ontology	GO:0044325	ion channel binding	1	72	0.53526	LYN	http://amigo.geneontology.org/amigo/term/GO:0044325
Gene Ontology	GO:0000981	DNA-binding transcription factor activity, RNA polymerase II-specific	4	389	0.535492	ALX3|HOXC9|KLF16|CUX1	http://amigo.geneontology.org/amigo/term/GO:0000981
Gene Ontology	GO:0012505	endomembrane system	1	73	0.538385	STX17	http://amigo.geneontology.org/amigo/term/GO:0012505
Gene Ontology	GO:0030336	negative regulation of cell migration	1	74	0.541836	DACH1	http://amigo.geneontology.org/amigo/term/GO:0030336
Gene Ontology	GO:0051082	unfolded protein binding	1	74	0.541836	SCG5	http://amigo.geneontology.org/amigo/term/GO:0051082
Gene Ontology	GO:0007030	Golgi organization	1	74	0.541836	STX17	http://amigo.geneontology.org/amigo/term/GO:0007030
Gene Ontology	GO:0005741	mitochondrial outer membrane	1	75	0.546016	TMEM173	http://amigo.geneontology.org/amigo/term/GO:0005741
Gene Ontology	GO:0007204	positive regulation of cytosolic calcium ion concentration	1	75	0.546016	ESR1	http://amigo.geneontology.org/amigo/term/GO:0007204
Gene Ontology	GO:0001666	response to hypoxia	1	77	0.552996	TM9SF4	http://amigo.geneontology.org/amigo/term/GO:0001666
Gene Ontology	GO:0007189	adenylate cyclase-activating G protein-coupled receptor signaling pathway	1	77	0.552996	ADCY4	http://amigo.geneontology.org/amigo/term/GO:0007189
Gene Ontology	GO:0007219	Notch signaling pathway	1	77	0.552996	CDK6	http://amigo.geneontology.org/amigo/term/GO:0007219
Gene Ontology	GO:0043197	dendritic spine	1	78	0.556191	DNM3	http://amigo.geneontology.org/amigo/term/GO:0043197
Gene Ontology	GO:0010008	endosome membrane	1	78	0.556191	SNX2	http://amigo.geneontology.org/amigo/term/GO:0010008
Gene Ontology	GO:0090630	activation of GTPase activity	1	79	0.559323	BCR	http://amigo.geneontology.org/amigo/term/GO:0090630
Gene Ontology	GO:0009617	response to bacterium	1	79	0.559323	NAALADL2	http://amigo.geneontology.org/amigo/term/GO:0009617
Gene Ontology	GO:0030182	neuron differentiation	1	79	0.559323	ITM2C	http://amigo.geneontology.org/amigo/term/GO:0030182
Gene Ontology	GO:0016042	lipid catabolic process	1	79	0.559323	PLA2G6	http://amigo.geneontology.org/amigo/term/GO:0016042
Gene Ontology	GO:0000922	spindle pole	1	80	0.563611	DYNC1I1	http://amigo.geneontology.org/amigo/term/GO:0000922
Gene Ontology	GO:0003677	DNA binding	5	517	0.564467	KMT2A|REV3L|POLR3B|TCEA3|PDS5B	http://amigo.geneontology.org/amigo/term/GO:0003677
Gene Ontology	GO:0000287	magnesium ion binding	2	190	0.564467	ATP8B1|STK3	http://amigo.geneontology.org/amigo/term/GO:0000287
Gene Ontology	GO:0005856	cytoskeleton	2	190	0.564467	EPB41L4B|ROCK2	http://amigo.geneontology.org/amigo/term/GO:0005856
Gene Ontology	GO:0006954	inflammatory response	2	190	0.564467	BMPR1B|KIT	http://amigo.geneontology.org/amigo/term/GO:0006954
Gene Ontology	GO:0016310	phosphorylation	1	81	0.56581	CLP1	http://amigo.geneontology.org/amigo/term/GO:0016310
Gene Ontology	GO:0031982	vesicle	1	81	0.56581	DYNC1I1	http://amigo.geneontology.org/amigo/term/GO:0031982
Gene Ontology	GO:0016324	apical plasma membrane	2	192	0.569161	ATP8B1|PDZD3	http://amigo.geneontology.org/amigo/term/GO:0016324
Gene Ontology	GO:0031175	neuron projection development	1	82	0.569168	LYN	http://amigo.geneontology.org/amigo/term/GO:0031175
Gene Ontology	GO:0003712	transcription coregulator activity	1	83	0.57247	LDB2	http://amigo.geneontology.org/amigo/term/GO:0003712
Gene Ontology	GO:0018108	peptidyl-tyrosine phosphorylation	1	83	0.57247	KIT	http://amigo.geneontology.org/amigo/term/GO:0018108
Gene Ontology	GO:0006397	mRNA processing	1	83	0.57247	RBM39	http://amigo.geneontology.org/amigo/term/GO:0006397
Gene Ontology	GO:0090263	positive regulation of canonical Wnt signaling pathway	1	84	0.575716	GPC5	http://amigo.geneontology.org/amigo/term/GO:0090263
Gene Ontology	GO:0030176	integral component of endoplasmic reticulum membrane	1	84	0.575716	TMEM173	http://amigo.geneontology.org/amigo/term/GO:0030176
Gene Ontology	GO:0035725	sodium ion transmembrane transport	1	84	0.575716	SLC4A4	http://amigo.geneontology.org/amigo/term/GO:0035725
Gene Ontology	GO:0007283	spermatogenesis	2	198	0.581587	GTSF1|KIT	http://amigo.geneontology.org/amigo/term/GO:0007283
Gene Ontology	GO:0005938	cell cortex	1	86	0.582458	EPS8	http://amigo.geneontology.org/amigo/term/GO:0005938
Gene Ontology	GO:0000786	nucleosome	1	88	0.589408	HIST1H2AK	http://amigo.geneontology.org/amigo/term/GO:0000786
Gene Ontology	GO:0005178	integrin binding	1	88	0.589408	ADAM9	http://amigo.geneontology.org/amigo/term/GO:0005178
Gene Ontology	GO:0001764	neuron migration	1	88	0.589408	TRIM46	http://amigo.geneontology.org/amigo/term/GO:0001764
Gene Ontology	GO:0035335	peptidyl-tyrosine dephosphorylation	1	89	0.593229	EYA1	http://amigo.geneontology.org/amigo/term/GO:0035335
Gene Ontology	GO:1902600	proton transmembrane transport	1	90	0.596583	SLC9A4	http://amigo.geneontology.org/amigo/term/GO:1902600
Gene Ontology	GO:0007165	signal transduction	4	432	0.599889	FAM83C|PDE1B|ARHGAP15|ARRB2	http://amigo.geneontology.org/amigo/term/GO:0007165
Gene Ontology	GO:0008283	cell population proliferation	1	91	0.599889	DACH1	http://amigo.geneontology.org/amigo/term/GO:0008283
Gene Ontology	GO:0006470	protein dephosphorylation	1	94	0.610813	CTDSPL2	http://amigo.geneontology.org/amigo/term/GO:0006470
Gene Ontology	GO:0061630	ubiquitin protein ligase activity	2	211	0.611446	JADE2|MYCBP2	http://amigo.geneontology.org/amigo/term/GO:0061630
Gene Ontology	GO:0007166	cell surface receptor signaling pathway	1	95	0.613937	ADGRB2	http://amigo.geneontology.org/amigo/term/GO:0007166
Gene Ontology	GO:0006357	regulation of transcription by RNA polymerase II	5	557	0.618728	ALX3|ZNF319|BRWD1|KLF16|NR3C2	http://amigo.geneontology.org/amigo/term/GO:0006357
Gene Ontology	GO:0007420	brain development	1	97	0.620047	BCR	http://amigo.geneontology.org/amigo/term/GO:0007420
Gene Ontology	GO:0030054	cell junction	1	97	0.620047	NLRX1	http://amigo.geneontology.org/amigo/term/GO:0030054
Gene Ontology	GO:0005912	adherens junction	1	100	0.629321	CTNNA1	http://amigo.geneontology.org/amigo/term/GO:0005912
Gene Ontology	GO:0055085	transmembrane transport	2	221	0.632526	SLC4A4|MFSD14B	http://amigo.geneontology.org/amigo/term/GO:0055085
Gene Ontology	GO:0007268	chemical synaptic transmission	1	102	0.635441	SPG11	http://amigo.geneontology.org/amigo/term/GO:0007268
Gene Ontology	GO:0017137	Rab GTPase binding	1	103	0.638217	RAB11FIP2	http://amigo.geneontology.org/amigo/term/GO:0017137
Gene Ontology	GO:0045087	innate immune response	2	225	0.640262	LYN|TMEM173	http://amigo.geneontology.org/amigo/term/GO:0045087
Gene Ontology	GO:0019221	cytokine-mediated signaling pathway	1	104	0.640952	KIT	http://amigo.geneontology.org/amigo/term/GO:0019221
Gene Ontology	GO:0005198	structural molecule activity	1	105	0.643646	CTNNA1	http://amigo.geneontology.org/amigo/term/GO:0005198
Gene Ontology	GO:0007049	cell cycle	1	111	0.66171	BABAM2	http://amigo.geneontology.org/amigo/term/GO:0007049
Gene Ontology	GO:0036064	ciliary basal body	1	111	0.66171	WHRN	http://amigo.geneontology.org/amigo/term/GO:0036064
Gene Ontology	GO:0046777	protein autophosphorylation	1	113	0.667445	KIT	http://amigo.geneontology.org/amigo/term/GO:0046777
Gene Ontology	GO:0005516	calmodulin binding	1	114	0.670261	PDE1B	http://amigo.geneontology.org/amigo/term/GO:0005516
Gene Ontology	GO:0007411	axon guidance	1	115	0.673043	USP33	http://amigo.geneontology.org/amigo/term/GO:0007411
Gene Ontology	GO:0008083	growth factor activity	1	116	0.67579	GDF6	http://amigo.geneontology.org/amigo/term/GO:0008083
Gene Ontology	GO:0016323	basolateral plasma membrane	1	117	0.678037	SLC4A4	http://amigo.geneontology.org/amigo/term/GO:0016323
Gene Ontology	GO:0030246	carbohydrate binding	1	117	0.678037	CLEC10A	http://amigo.geneontology.org/amigo/term/GO:0030246
Gene Ontology	GO:0005911	cell-cell junction	1	125	0.700977	KIT	http://amigo.geneontology.org/amigo/term/GO:0005911
Gene Ontology	GO:0051607	defense response to virus	1	130	0.714804	TMEM173	http://amigo.geneontology.org/amigo/term/GO:0051607
Gene Ontology	GO:0060271	cilium assembly	1	132	0.719355	CEP83	http://amigo.geneontology.org/amigo/term/GO:0060271
Gene Ontology	GO:0005125	cytokine activity	1	134	0.724288	GDF6	http://amigo.geneontology.org/amigo/term/GO:0005125
Gene Ontology	GO:0001525	angiogenesis	1	136	0.728615	ECSCR	http://amigo.geneontology.org/amigo/term/GO:0001525
Gene Ontology	GO:0006974	cellular response to DNA damage stimulus	1	143	0.745961	LYN	http://amigo.geneontology.org/amigo/term/GO:0006974
Gene Ontology	GO:0003714	transcription corepressor activity	1	148	0.757497	SIN3A	http://amigo.geneontology.org/amigo/term/GO:0003714
Gene Ontology	GO:0003729	mRNA binding	1	149	0.75932	AQR	http://amigo.geneontology.org/amigo/term/GO:0003729
Gene Ontology	GO:0005509	calcium ion binding	4	560	0.773525	SPTA1|LPO|ENPP2|CASR	http://amigo.geneontology.org/amigo/term/GO:0005509
Gene Ontology	GO:0003735	structural constituent of ribosome	1	156	0.773525	DAP3	http://amigo.geneontology.org/amigo/term/GO:0003735
Gene Ontology	GO:0005576	extracellular region	3	454	0.801595	HTRA4|GPC5|PAPPA	http://amigo.geneontology.org/amigo/term/GO:0005576
Gene Ontology	GO:0051015	actin filament binding	1	173	0.806681	CTNNA1	http://amigo.geneontology.org/amigo/term/GO:0051015
Gene Ontology	GO:0001701	in utero embryonic development	1	177	0.812867	SIN3A	http://amigo.geneontology.org/amigo/term/GO:0001701
Gene Ontology	GO:0005743	mitochondrial inner membrane	1	231	0.887491	DAP3	http://amigo.geneontology.org/amigo/term/GO:0005743
Gene Ontology	GO:0004930	G protein-coupled receptor activity	3	664	0.949011	OPRM1|ADGRB2|CASR	http://amigo.geneontology.org/amigo/term/GO:0004930
Gene Ontology	GO:0007186	G protein-coupled receptor signaling pathway	3	736	0.969124	RIC8B|ADGRB2|CASR	http://amigo.geneontology.org/amigo/term/GO:0007186

## Sheet: Table S6
Supplementary Table 6. A summary of genes from CLR in Dehong humped cattle.
Chrom	Starting position	Ending position	CLR	Gene
1	5560001	5610000	213.008	KRTAP13-2|LOC112447012
1	5580001	5630000	213.008	KRTAP13-2|KRTAP27-1|LOC112447012
1	5600001	5650000	213.008	KRTAP27-1|LOC112447012
1	21120001	21170000	298.261	USP25
1	21140001	21190000	298.261	USP25
1	21160001	21210000	205.877	USP25
1	21180001	21230000	291.702	USP25
1	21200001	21250000	291.702	USP25
1	21220001	21270000	291.702	USP25
1	33560001	33610000	186.892	CADM2
1	33580001	33630000	186.892	CADM2
1	44040001	44090000	197.756	CMSS1|COL8A1
1	44060001	44110000	301.743	CMSS1|COL8A1
1	44080001	44130000	452.807	CMSS1|FILIP1L
1	44100001	44150000	536.276	CMSS1|FILIP1L
1	44120001	44170000	668.271	CMSS1|FILIP1L
1	44140001	44190000	721.333	CMSS1|FILIP1L
1	44160001	44210000	738.192	CMSS1|FILIP1L
1	44180001	44230000	814.206	CMSS1|FILIP1L
1	44200001	44250000	814.206	CMSS1|FILIP1L
1	44220001	44270000	814.206	CMSS1|FILIP1L
1	44240001	44290000	751.093	CMSS1|FILIP1L
1	44260001	44310000	580.139	CMSS1|FILIP1L
1	44280001	44330000	477.989	CMSS1|FILIP1L
1	44300001	44350000	240.711	CMSS1|FILIP1L
1	44320001	44370000	207.362	CMSS1|FILIP1L
1	44460001	44510000	221.598	TMEM30C|CMSS1
1	44480001	44530000	221.598	TMEM30C|CMSS1
1	44500001	44550000	221.598	TMEM30C
2	20740001	20790000	190.548	HOXD8|HOXD3|HOXD4|HOXD9
2	20760001	20810000	241.649	HOXD8|HOXD10|HOXD11|HOXD4|HOXD9
2	20780001	20830000	271.48	HOXD8|HOXD10|HOXD11|HOXD12|HOXD13|EVX2|HOXD9
2	20800001	20850000	271.48	HOXD11|HOXD12|HOXD13|EVX2
2	20820001	20870000	220.592	HOXD13|EVX2
2	23700001	23750000	234.461	RAPGEF4
2	23720001	23770000	266.646	RAPGEF4
2	23740001	23790000	266.646	RAPGEF4
2	25240001	25290000	303.17	TLK1
2	25260001	25310000	492.417	TLK1
2	25280001	25330000	621.594	TLK1
2	25300001	25350000	667.788	TLK1
2	25320001	25370000	667.788	TLK1
2	25340001	25390000	650.843	TLK1
2	25360001	25410000	645.704	TLK1
2	25380001	25430000	461.718	TLK1
2	25400001	25450000	214.392	TLK1
2	25580001	25630000	204.589	GAD1
2	25600001	25650000	217.375	GAD1
2	25620001	25670000	217.375	GAD1|ERICH2
2	27520001	27570000	183.914	CERS6
2	27540001	27590000	183.914	CERS6
2	62580001	62630000	193.612	TMEM163
2	62600001	62650000	205.285	TMEM163
2	62620001	62670000	205.285	TMEM163
2	62640001	62690000	203.295	TMEM163
3	8800001	8850000	369.542	LOC613822|SLAMF7
3	8820001	8870000	377.861	SLAMF7
3	8840001	8890000	377.861	SLAMF7
3	8860001	8910000	377.861	SLAMF7|CD48
3	8880001	8930000	314.082	CD48
3	8900001	8950000	228.106	CD48
3	20600001	20650000	316.964	OTUD7B
3	20620001	20670000	477.229	OTUD7B
3	20640001	20690000	477.229	SF3B4|OTUD7B|MTMR11
3	20660001	20710000	477.229	SF3B4|OTUD7B|MTMR11|SV2A
3	20680001	20730000	358.875	SF3B4|BOLA1|HIST2H2AB|HIST2H2AC|MTMR11|HIST2H2BE|SV2A
3	20700001	20750000	284.418	BOLA1|HIST2H2AB|HIST2H2AC|HIST2H2AA4|HIST1H2BL|HIST2H2BE|LOC516742|SV2A
3	20720001	20770000	366.976	HIST2H2AB|HIST2H2AC|HIST2H2AA4|HIST1H2BL|H2B|LOC788077|HIST2H2BE|LOC516742|HIST1H2AK
3	20740001	20790000	366.976	HIST2H2AA4|HIST1H2BL|H2B|LOC788077|LOC504599|HIST2H2BF|LOC516742|HIST1H2AK
3	20760001	20810000	309.698	LOC788077|LOC504599|HIST2H2BF|LOC516742|FCGR1A|LOC788142
3	20780001	20830000	244.509	FCGR1A|LOC788142
3	32900001	32950000	255.53	KCNA10|CYM
3	32920001	32970000	255.53	KCNA10|CYM|PROK1
3	32940001	32990000	255.53	CYM|PROK1
3	32960001	33010000	220.185	PROK1
3	41460001	41510000	336.273	OLFM3
3	41480001	41530000	415.622	OLFM3
3	57520001	57570000	212.289	CLCA4|CLCA1
3	57540001	57590000	212.289	CLCA1
3	57560001	57610000	212.289	CLCA1|CLCA2
3	59500001	59550000	630.647	CTBS|SPATA1
3	59520001	59570000	630.647	CTBS|SPATA1
3	59540001	59590000	630.647	SPATA1
3	59560001	59610000	502.408	GNG5|SPATA1|RPF1
3	59580001	59630000	502.408	GNG5|SPATA1|RPF1
3	59600001	59650000	433.977	GNG5|RPF1
3	59880001	59930000	206.093	PRKACB
3	59900001	59950000	295.943	PRKACB
3	59920001	59970000	308.666	PRKACB
3	59940001	59990000	308.666	PRKACB
3	66680001	66730000	204.919	DNAJB4|FUBP1
3	66700001	66750000	204.919	DNAJB4|NEXN|FUBP1
3	66720001	66770000	201.792	NEXN|FUBP1
3	75620001	75670000	177.514	LRRC7
3	75640001	75690000	177.514	LRRC7
4	23180001	23230000	186.835	DGKB
4	23200001	23250000	186.835	DGKB
4	23220001	23270000	186.835	DGKB
4	32940001	32990000	176.276	ABCB1
4	32960001	33010000	176.276	ABCB1|ABCB4
4	43220001	43270000	233.721	PHTF2|MAGI2
4	43240001	43290000	754.009	PHTF2|MAGI2
4	43260001	43310000	973.964	PHTF2|MAGI2
4	43280001	43330000	1200.74	PHTF2
4	43300001	43350000	1401.04	PHTF2
4	43320001	43370000	1530.98	PHTF2
4	43340001	43390000	1619.92	PHTF2
4	43360001	43410000	1859.44	PHTF2
4	43380001	43430000	1928.38	PHTF2
4	43400001	43450000	1928.38	PHTF2
4	43420001	43470000	1955.96	TMEM60|PHTF2|RSBN1L
4	43440001	43490000	2056.07	TMEM60|PHTF2|RSBN1L
4	43460001	43510000	2056.07	RSBN1L
4	43480001	43530000	2056.07	RSBN1L
4	43500001	43550000	1896.44	RSBN1L
4	43520001	43570000	1774.84	RSBN1L
4	43540001	43590000	1609.73	RSBN1L
4	43560001	43610000	1510.71	PTPN12
4	43580001	43630000	1479.49	PTPN12
4	43600001	43650000	1329.21	PTPN12
4	43620001	43670000	1078.11	PTPN12
4	43640001	43690000	785.006	PTPN12
4	43660001	43710000	567.973	PTPN12
4	43680001	43730000	270.711	PTPN12
4	44740001	44790000	335.832	RELN
4	44760001	44810000	461.945	RELN
4	44780001	44830000	565.227	RELN
4	44800001	44850000	586.031	RELN
4	44820001	44870000	586.031	RELN
4	44840001	44890000	574.92	RELN
4	44860001	44910000	509.565	RELN
4	44880001	44930000	178.755	RELN
4	45020001	45070000	231.723	RELN
4	45040001	45090000	362.225	RELN
4	45060001	45110000	525.286	RELN
4	45080001	45130000	530.675	RELN
4	45100001	45150000	530.675	RELN
4	45120001	45170000	496.579	RELN
4	45140001	45190000	311.069	RELN
4	45160001	45210000	444.219	RELN
4	45180001	45230000	444.219	RELN
4	45200001	45250000	444.219	RELN
4	46160001	46210000	475.126	KMT2E
4	46180001	46230000	644.746	KMT2E
4	46200001	46250000	793.269	KMT2E
4	46220001	46270000	805.334	KMT2E
4	46240001	46290000	805.334	KMT2E
4	46260001	46310000	805.334	KMT2E|SRPK2
4	46280001	46330000	753.215	KMT2E|SRPK2
4	46300001	46350000	587.052	SRPK2
4	46320001	46370000	565.229	SRPK2
4	46340001	46390000	565.229	SRPK2
4	46360001	46410000	507.334	SRPK2
4	46380001	46430000	489.602	SRPK2
4	46400001	46450000	489.602	SRPK2
4	46420001	46470000	509.122	SRPK2
4	46440001	46490000	509.122	SRPK2
4	46460001	46510000	509.122	SRPK2
4	46480001	46530000	391.154	SRPK2
4	46500001	46550000	245.362	SRPK2
5	23460001	23510000	212.852	CRADD
5	25440001	25490000	408.751	GLYCAM1
5	25460001	25510000	408.751	GLYCAM1|PPP1R1A
5	25480001	25530000	546.481	GLYCAM1|PPP1R1A|PDE1B
5	25500001	25550000	573.633	PPP1R1A|PDE1B|NCKAP1L
5	25520001	25570000	674.752	PDE1B|NCKAP1L
5	25540001	25590000	674.752	PDE1B|NCKAP1L
5	25560001	25610000	674.752	NCKAP1L
5	25580001	25630000	484.144	GTSF1|NCKAP1L
5	25600001	25650000	484.144	GTSF1
5	25620001	25670000	380.507	GTSF1|ITGA5
5	25640001	25690000	266.42	ITGA5|ZNF385A
5	28260001	28310000	181.215	SLC4A8
5	28280001	28330000	207.412	SLC4A8
5	28300001	28350000	207.412	SLC4A8
5	30160001	30210000	224.288	FMNL3|PRPF40B
5	30180001	30230000	249.528	FMNL3|PRPF40B|FAM186B
5	30200001	30250000	252.914	FMNL3|PRPF40B|FAM186B
5	30220001	30270000	252.914	MCRS1|PRPF40B|FAM186B
5	30240001	30290000	203.627	MCRS1|FAM186B|KCNH3
5	66000001	66050000	207.632	PMCH|PARPBP
5	66020001	66070000	228.76	PMCH|PARPBP
5	66580001	66630000	872.92	PAH
5	66600001	66650000	913.619	PAH
5	66620001	66670000	913.619	PAH
5	66640001	66690000	807.687	PAH
5	66660001	66710000	399.928	PAH
5	66680001	66730000	399.928	PAH
5	66700001	66750000	407.959	ASCL1|PAH
5	66720001	66770000	407.959	ASCL1
5	71400001	71450000	228.842	TIMP3|SYN3
5	71420001	71470000	228.842	TIMP3|SYN3
5	71440001	71490000	228.842	TIMP3|SYN3
5	71460001	71510000	192.183	LOC104972499|SYN3
[truncated: 778 more rows]

## Sheet: Table S7
Supplementary Table 7. A summary of genes from θπ in Dehong humped cattle.
[truncated: 2,683 more rows]

[truncated: 5 more sheets: Table S8, Table S9, Table S10, Table S11, Table S12]
